# Supplementary material for: The human claustrum supports cognitive networks for externally and internally driven task demands
Source: PLoS Biol. 2026 Jun 26;24(6):e3003843. doi: 10.1371/journal.pbio.3003843 (PMC13308805; doi:10.1371/journal.pbio.3003843)
Supplement: S1 Data — Each sheet corresponds to a specific figure panel. Data and code used to produce effective connectivity figures can be found in https://osf.io/akps6. (XLSX) [file pbio.3003843.s001.xlsx]

## Sheet: 1C
	LCL
Control	-0.701467	0.584141	0.313231	0.130286	0.0388894	0.199516	0.136516	0.254858	0.188321	-0.00338322	-0.35712	0.21375	0.0477029	-0.111301	0.134585	-0.35614	0.252232	-0.0301677	0.271883	-0.0776082	0.199962	-0.000941276	-0.1509	-0.133777	-0.0797596	0.120376	0.190901	0.048597	-0.00450291	0.275902	0.0816266	0.272996	0.126095	0.02593	-0.411641	0.0462304	-0.0931181	-0.246289	0.13964	0.255349	0.0560221	-0.239398	0.119713	0.335176	-0.12403	-0.0422549	-0.13158	-0.141127	-0.0565252
WM	-0.628214	0.435536	0.218999	0.154491	0.0206054	0.347459	0.191875	0.278016	0.243218	0.12734	-0.198571	0.311835	0.297414	0.0986634	0.0178443	-0.26584	0.157296	0.246064	0.0464053	0.298634	0.219747	0.112567	0.0675618	-0.038622	-0.0129285	0.315726	0.333139	-0.155744	0.13732	0.23128	0.292891	0.253127	0.186189	0.238062	-0.41311	-0.188814	0.0190475	0.089498	0.16714	0.142725	0.124721	0.188564	0.20281	0.189018	-0.147108	0.184639	0.110866	-0.0268679	-2.46837e-05
[truncated: 791 more columns]

## Sheet: 1F
LCL	RCL
0.0828524	0.221295
-0.0618567	-0.0791252
-0.119599	-0.185264
0.113924	-0.0137139
0.107874	0.036811
0.162196	0.0367248
0.334669	0.193756
0.0828818	-0.127158
0.033369	0.264443
0.189705	-0.00537189
0.0516265	-0.320212
0.220497	0.111684
0.0407665	0.205962
-0.0742981	0.226241
0.0810547	-0.0120414
0.244958	0.128334
0.0340828	-0.236376
-0.131214	0.00410431
0.359365	-0.0685269
-0.03265	-0.137892
0.0273786	-0.092862
0.375011	0.0666925
0.125252	0.243703
0.256341	0.0476232
0.138273	-0.0614987
0.201132	-0.052736
0.163985	0.0128594
-0.0147179	-0.108704
-0.0228984	-0.143962
-0.0101502	0.240403
-0.00828392	0.225911
0.0940569	-0.136404
-0.265653	-0.0771007
0.177216	0.0485605
-0.305797	-0.146504
-0.00627785	-0.212373
-0.253865	-0.0918747
-0.207519	0.0691383
0.142808	0.0396818
0.00223825	-0.0799507
-0.00670797	0.059709
-0.148232	-0.378097
-0.13158	0.158024
0.0169684	0.179621
-0.174433	0.143792
0.152897	-0.271725
-0.153642	-0.17728
0.0420294	0.0525744
0.0145973	0.0469329
0.135825	0.0908075
0.079756	0.128124
-0.0160939	0.200244
-0.00136922	0.160413
0.143201	-0.0853509
-0.123085	-0.121339
-0.0760255	-0.111816
0.0711598	-0.132813
0.112812	0.227099
-0.0857727	-0.0962351
0.0381708	-0.134645
-0.0408002	-0.255477
-0.0472643	0.0476077
0.11127	0.118149
0.323778	-0.119248
0.115564	-0.0191857
0.0508989	0.0545384
0.00970783	0.0412095
-0.0281014	0.0452443
-0.270813	-0.113522
0.0217796	0.0433428
0.264801	0.0872947
0.0520634	-0.023285
-0.0866153	0.0626598
0.0103858	0.0719625
-0.137019	-0.082411
-0.113073	-0.0241174
-0.067411	0.0713009
-0.116963	-0.127812
-0.0908795	0.213572
0.227311	-0.0475918
0.242472	0.359409
0.23155	0.142642
0.066016	0.212905
0.126264	-0.0420558
-0.0215111	0.200824
-0.0217616	-0.0387623
0.00779399	-0.00127492
0.191534	0.0367062
-0.317973	-0.177076
0.100983	-0.0484145
-0.0272434	-0.12137
-0.123316	0.0836357
0.0680269	0.355695
-0.00507724	-0.132634
-0.21099	0.0939536
0.113782	-0.0235961
0.113242	-0.0958877
-0.196444	-0.450717
-0.0402818	0.214532
0.0352709	-0.355123
-0.12258	0.0177377
0.1806	0.186738
0.00582994	0.128935
0.0659728	0.185467
-0.0659978	-0.273723
0.0203252	0.226996
-0.314369	0.101399
0.157979	0.075797
0.0197601	0.0603371
0.0177372	-0.0329895
0.265025	-0.0876809
-0.104333	0.0376936
0.066503	-0.0564081
0.41994	0.0609794
-0.110824	0.0845117
0.116942	-0.0894509
-0.0558152	-0.0695805
-0.220177	-0.0703157
0.0778019	0.0398577
0.183653	-0.350828
0.175658	0.0430486
-0.0340255	0.0355085
0.239368	0.196758
0.0340364	0.680395
-0.123846	0.0397279
-0.0907163	-0.0128163
0.0167098	-0.0627031
-0.12751	-0.0795072
0.0727448	-0.0443604
0.0874582	0.104846
-0.0653662	-0.21333
0.088612	0.230802
0.160127	0.0155917
0.370267	0.156683
0.125886	-0.0459044
-0.0457429	-0.218911
0.199582	-0.395002
0.141288	0.175456
-0.061794	0.00956161
0.175357	0.0648329
0.102039	0.124422
0.0774081	0.145414
0.244981	0.0545392
0.296602	0.138153
0.0679041	-0.250771
-0.176838	0.00655437
-0.182516	-0.0909955
-0.0301335	0.185562
-0.228784	-0.000313143
0.0188471	0.0957235
-0.22773	-0.0601609
0.224919	0.161235
0.184453	0.0194872
-0.00213627	0.0942571
0.0519121	-0.0961716
0.0262928	0.00656663
0.0961892	0.217452
0.25047	0.184544
0.146126	0.0886695
0.0331366	-0.0760036
0.0318076	0.202013
-0.0434544	-0.184978
-0.0911464	-0.259999
-0.105047	-0.0624274
0.311591	0.0886937
0.171741	0.0887201
0.0584364	0.0992406
0.172088	0.1005
0.167052	0.173621
-0.0448664	0.195795
-0.159086	-0.182402
0.0640931	-0.0533787
0.124539	0.319177
0.106285	-0.153929
0.282537	0.0833674
0.186555	0.182614
0.21593	0.104562
0.0185204	0.0651925
0.0771188	0.0153979
-0.0562638	-0.221059
-0.166002	0.0745253
0.155396	0.0883185
0.224042	-0.0945922
0.31942	0.0335755
0.114978	-0.202221
-0.0182565	0.162904
-0.0994695	0.203172
-0.0234655	-0.108186
-0.116939	0.00173573
0.101196	-0.0761632
-0.152463	-0.0643689
-0.0133136	0.133071
0.239594	-0.140005
0.152112	0.0558614
-0.322052	0.343343
0.0113684	0.177876
-0.224486	-0.0771278
0.0732929	0.0596536
0.18163	0.238034
0.239886	0.0888943
0.0952914	-0.00126058
0.106965	0.0282996
0.0291827	-0.107315
0.234946	0.498003
0.112437	0.0209372
0.0407545	0.149144
0.0755535	0.164221
-0.0528769	0.0363497
-0.132183	-0.159414
0.179994	0.0880392
-0.0866315	-0.153012
0.124192	-0.0385137
0.0451137	0.04223
0.113259	-0.0631345
0.015128	0.168496
-0.189223	-0.182124
-0.018074	0.130547
0.0339925	-0.00609369
-0.0263831	-0.0106932
0.0353275	-0.0172819
-0.0787489	0.121699
0.0754786	0.0916828
-0.19773	-0.105727
0.0293696	-0.080733
-0.465282	-0.120449
0.197489	0.245258
0.0345536	0.0791453
0.163374	0.0628901
-0.139449	-0.181367
0.0384452	-0.102133
0.177774	0.12721
0.246461	0.25563
0.194932	0.0685375
0.099343	-0.09204
-0.17034	0.163942
0.0977105	0.118264
-0.0547393	-0.0117466
0.199104	0.104464
0.116126	0.00569952
0.211818	0.362935
-0.273263	-0.043681
0.173794	0.128919
0.05152	-0.0968247
0.0130709	0.130801
0.0261609	-0.0876987
-0.241265	-0.0739024
-0.0561874	-0.125738
-0.00801808	0.0116512
0.120602	-0.0522643
-0.013684	-0.00763415
0.050954	-0.037026
-0.0165454	-0.0260227
0.109621	0.17423
0.0735095	0.02772
0.0231216	0.0256682
-0.112382	-0.148259
0.0779822	0.143849
-0.0749399	-0.0770741
0.119243	0.0615007
0.0248379	0.0179272
-0.079478	-0.0635708
-0.0962571	0.110116
0.0652378	0.0240205
-0.048958	-0.0112008
-0.251299	-0.243798
0.0575705	0.0149951
0.0593591	0.114684
0.0340593	-0.0164981
0.102067	0.0776562
-0.0325357	-0.0349057
-0.233239	-0.0656621
0.283151	0.185136
0.0811795	-0.0207927
0.202728	0.166689
0.0773921	-0.245352
-0.0766262	0.0460836
0.0702897	-0.0538095
-0.0100764	0.0671684
-0.171747	0.0420328
0.0940786	0.302413
-0.223843	-0.0948516
0.122058	-0.0953267
0.0340451	-0.178948
-0.0445332	0.144667
0.15658	0.194936
0.12487	0.125366
0.104811	0.0364562
-0.0909951	-0.124608
-0.0131164	0.0104942
0.0331779	0.0746394
0.14796	0.0831965
-0.0414162	-0.00314371
0.0772461	0.157018
0.222398	-0.0723485
0.141168	0.0883872
0.202188	0.238639
-0.0495739	0.222659
-0.0192126	0.00885955
0.135497	0.215151
-0.186949	-0.175121
-0.0530667	0.126434
-0.0539025	0.164236
0.0962145	0.0521253
0.0730048	0.0853736
-0.0117653	0.0325646
0.103141	0.150884
-0.0422463	0.117254
0.153399	-0.0722584
-0.0757659	-0.0929055
0.133356	0.00332273
-0.0145715	-0.0709847
0.0315716	-0.0388466
0.114967	0.0240556
0.0927234	0.115306
0.481821	0.308573
0.119739	0.00626616
0.0643259	0.0232321
0.037474	0.0608619
0.0671717	0.100175
0.0247486	0.0370134
0.0734654	-0.0461673
0.0515955	-0.0391583
-0.0326845	-0.0476808
-0.0239436	0.0770415
-0.0396028	-0.0362813
-0.109806	0.0665401
0.260299	0.00462225
-0.298315	-0.203512
-0.236424	-0.103836
0.00964044	-0.0551707
0.0761847	0.0990383
-0.189259	0.0402662
0.022622	-0.228607
0.0450769	-0.110497
-0.0674167	-0.00507579
0.154869	-0.133848
-0.0702597	0.0570853
0.588464	0.388742
-0.0176499	0.0668902
0.0418528	-0.0635919
0.123309	0.0375899
0.047952	-0.199723
0.0403446	0.137727
-0.175281	-0.183106
0.029844	0.147628
0.0179375	-0.185597
0.20485	0.00288899
0.195766	0.190596
-0.0066627	0.0676313
-0.00268201	0.00690097
-0.133263	0.00428115
0.0734832	0.150094
0.105177	0.0784933
-0.324603	-0.572871
0.180563	0.0196316
0.00388814	-0.0299206
0.149762	0.147722
-0.246198	0.00441438
0.0539609	-0.119879
-0.104289	-0.123123
0.118159	0.0988772
-0.0565702	-0.0812804
0.0573229	0.144544
-0.0814388	-0.0425871
0.0749261	-0.0336919
0.224618	-0.0103581
-0.121083	0.000423543
-0.0406033	0.0625916
0.432809	0.230928
-0.140251	0.0797155
0.22576	0.118063
0.0393003	0.176816
0.0814875	0.116591
-0.0769767	-0.182758
-0.0680253	-0.0159258
-0.0302999	0.00655539
-0.0653168	-0.0109708
0.0497731	0.0724746
0.107698	0.223482
0.0810843	0.122133
0.339081	0.196059
0.0868288	0.180752
0.0753647	-0.0230437
-0.036566	0.0622387
0.0173564	-0.149991
-0.0445027	-0.000254847
0.169893	0.0703083
0.0232022	0.187356
0.059078	0.00835865
0.152586	0.210476
-0.13439	0.103494
0.000184217	0.0418918
0.115097	0.00951157
0.0634753	0.119135
0.443281	0.366276
0.0577597	0.0490311
-0.0804366	-0.0647597
-0.294117	-0.0458748
0.0610005	0.00152492
0.0111668	0.201865
-0.0940068	0.149072
0.0383432	-0.0594965
0.103458	0.0614835
-0.026603	0.0762503
0.0633534	0.128804
-0.11822	0.0656726
0.021009	0.0030657
0.08707	0.100909
0.156075	0.0605837
0.0460852	0.0658906
0.141561	0.0759738
0.04626	-0.0185084
-0.145957	-0.0979752
-0.0334094	0.0834894
0.0978909	0.183909
-0.0325109	-0.0833081
-0.0994091	-0.107322
-0.0353841	-0.149969
0.0350195	-0.0751849
-0.187172	-0.352582

## Sheet: 1H
LCL	RCL
0.159723	0.208281
-0.140709	0.174692
0.0679168	0.163842
-0.0268001	0.0845679
0.0925063	0.0862847
0.26822	-0.0528179
-0.647864	-0.493638
0.23298	0.354148
0.328337	0.230485
0.546307	0.595321
0.371883	0.252612
-0.399885	-0.0898983
0.0657914	0.123787
0.300887	0.23514
0.121682	0.136298
0.0330546	-0.0800298
-0.148171	0.0952911
0.117953	0.0246223
0.443185	0.0656949
0.273789	-0.463626
0.0735331	-0.0363235
0.298854	0.0860981
0.202772	0.237063
-0.159302	0.0871864
0.0601778	0.0561063
-0.106463	0.00597668
0.0202277	0.0788644
0.322004	-0.00078394
0.0407429	-0.0685555
-0.0710537	-0.0198088
-0.0435083	0.114245
-0.157437	-0.184822
-0.139631	-0.327719
0.921198	1.10266
0.320885	0.191291
-0.276898	-0.0384748
-0.0069906	0.286213
0.3334	0.0420835
-0.120768	-0.130623
-0.00025826	0.0645881
-0.14264	-0.0167721
0.10887	-0.110984
0.196883	0.273599
0.0804586	-0.184588
-0.530636	-0.0939085
-0.26458	0.0713122
0.122812	0.0848952
0.207546	-0.00605042
-0.169202	0.219425
0.237023	0.137929
0.0433421	-0.145698
-0.207308	0.248693
-0.0165846	-0.0391142
0.707265	0.564473
-0.0420268	-0.106505
0.0676884	-0.0802435
0.391746	0.270919
0.391074	0.531129
-0.0746644	0.011656
-0.172619	-0.0228014
0.183556	-0.077756
0.0768951	-0.0504797
0.378095	0.049767
-0.516723	-0.226024
0.104032	-0.257048
-0.294427	-0.305073
0.00680592	-0.0371022
0.148628	-0.29669
0.0378851	0.0195267
0.0843468	-0.0923075
0.353415	0.406027
-0.0370375	0.0469897
-0.0576256	0.169571
-0.647855	-0.471742
0.0692936	0.117283
-0.373147	-0.50322
-0.19875	-0.14882
0.155428	0.203031
0.0955831	-0.179231
0.0421061	0.071399
-0.147564	-0.216592
0.089169	0.152056
-0.0483243	-0.0672111
0.364539	-0.123963
-0.0719102	0.0945375
0.365343	0.285228
0.135529	0.367172
-0.531075	-0.00196948
0.245916	-0.0193495
0.0868853	-0.111329
-0.252316	-0.446654
-0.159348	-0.24947
0.0166312	-0.320733
0.0654859	-0.0446371
-0.0306165	-0.0751224
-0.0801649	-0.108003
-0.647043	-0.321695
0.0258724	0.0453475
-0.424988	-0.152442
-0.240009	0.219005
-0.100291	0.0913098
0.0569445	-0.0494566
-0.199172	-0.38924
-0.0524742	0.0778456
-0.444059	-0.360802
-0.17259	-0.0362255
0.226237	-0.160711
-0.14015	0.0491959
0.348625	0.617254
-0.017112	0.0953562
-0.188774	0.0110224
-0.286251	-0.257627
-0.243599	-0.34457
0.25491	0.0710581
0.192904	0.0291145
0.199186	0.0472953
-0.0826985	-0.0739033
-0.462601	-0.0232069
0.217668	-0.0836729
0.171935	0.151056
0.340437	0.46245
-0.215518	-0.498354
-0.0347214	-0.102208
0.421206	0.0642926
0.0659878	-0.0540784
0.577293	0.11621
-0.0483983	-0.135641
0.139115	0.144649
0.915043	0.224415
-0.406817	-0.223546
-0.420674	0.116818
0.00578381	-0.420986
0.118367	0.0840152
0.249679	0.215932
-0.0417879	0.406464
-0.31189	-0.0258842
0.0669817	0.619054
-0.161059	0.0581631
0.00436655	-0.0418836
0.384888	-0.0632308
0.292206	0.34605
0.155814	0.266665
-0.124331	-0.0769953
-0.153255	0.40617
-0.0910276	0.0409419
0.358477	0.487773
-0.0994094	-0.134839
0.208374	0.331117
0.025438	-0.243272
0.441782	0.468009
-0.0799379	-0.0685948
-0.0421968	0.276284
-0.104463	-0.103863
0.00233398	0.0611586
0.262362	0.0942946
0.0521515	0.0912223
0.511637	0.0187746
-0.00437605	-0.264728
0.117439	-0.33921
0.118595	0.116258
-0.153582	-0.16204
-0.277206	-0.55424
-0.173208	-0.09073
0.158143	0.302778
0.667151	0.0765438
0.299474	0.205363
0.0862512	0.288616
0.24981	0.11708
-0.20724	0.00224739
0.0412552	-0.213055
-0.25329	-0.00207832
-0.134157	-0.103078
0.295325	0.14618
0.129344	0.0772247
-0.133667	0.29511
0.0160685	0.2102
-0.357225	-0.535863
0.182844	-0.0490674
0.196515	-0.0460103
0.153613	-0.049041
0.00839542	-0.275938
-0.442695	-0.152304
0.0787828	-0.0434987
0.445631	0.520099
-0.179145	-0.0286979
0.162097	0.309917
0.283752	0.198664
-0.130769	0.0497982
0.159775	0.11522
-0.223824	-0.600604
0.234124	-0.080495
0.31131	0.106346
-0.213163	-0.0294038
0.0262633	-0.00622855
-0.169279	0.158884
0.144108	0.108151
-0.0921835	-0.0917555
-0.0913153	-0.196201
-0.257148	0.19921
-0.0106257	-0.00483069
-0.0222874	0.112341
0.117038	0.112483
-0.344955	-0.127376
-0.1266	0.220384
0.011579	-0.0672583
0.0982673	0.0660249
-0.0272551	-0.0841859
-0.0106042	-0.00942237
-0.0597321	0.210878
-0.00525493	0.0746004
0.119874	-0.23445
0.0936467	0.138608
0.396694	0.311459
-0.0657035	0.0593938
-0.0265164	0.0979187
0.00676396	0.124248
-0.121981	0.0559471
0.0714024	0.150407
-0.170539	0.0275794
0.138452	-0.0310858
-0.373129	-0.303603
-0.420725	-0.0986985
-0.196772	-0.357816
0.187362	0.165892
-0.131988	-0.200601
0.221288	0.158211
-0.0752347	-0.217302
-0.00519213	-0.104495
0.0525212	0.116524
-0.0439764	-0.119834
0.178298	0.181969
0.0802376	0.150616
0.0470653	-0.0871186
0.0682221	0.135521
-0.0077815	0.0311683
-0.171235	-0.155787
-0.211599	0.0268047
0.268864	-0.109383
0.126285	0.15477
0.0779578	-0.237012
0.742233	0.323128
0.0807265	0.035705
-0.0630606	0.11473
-0.109333	-0.040096
0.0850347	0.0720983
0.0345287	0.0621769
-0.203262	-0.227394
0.256913	0.255404
-0.116002	-0.188399
-0.0170243	0.15147
0.0530439	-0.0100892
-0.138271	-0.0802335
0.109325	0.0649631
0.0541952	-0.262349
-0.00393032	-0.018929
0.0368688	-0.063491
-0.165925	0.0659382
-0.0207782	0.0297775
-0.016972	-0.117022
-0.0124588	-0.0744649
-0.212993	-0.287977
-0.00991184	-0.144301
0.0672833	0.164363
-0.0360359	-0.00347672
0.0354177	0.103609
0.222622	0.128236
0.0217007	0.0838309
-0.0354197	0.098802
0.0946438	0.0977064
-0.0918814	-0.0631586
0.20947	0.0261137
-0.100977	-0.172407
0.0773515	0.111445
0.0707705	-0.0601795
0.0982645	0.182229
-0.105189	-0.113311
0.0556514	0.0764062
0.399765	0.0667814
-0.15519	-0.17485
0.0718687	0.204447
-0.107855	0.0318786
0.11794	0.117682
-0.197001	-0.202971
-0.109082	0.0480744
-0.0833623	-0.0403376
-0.0487896	0.0463239
0.137519	0.154205
-0.102737	0.0293993
0.115864	0.0148022
0.190376	0.0802594
-0.0306094	-0.143551
0.0798308	0.236358
0.0905796	-0.0917615
0.0756607	-0.0209758
-0.0706605	-0.02485
0.0949409	-0.0460318
0.10442	0.439291
0.0821424	-0.0437259
-0.107399	-0.32156
0.0641945	0.0543365
0.163697	0.239058
-0.178832	-0.188251
0.0350473	-0.225779
0.26146	-0.0946614
0.251781	0.115038
-0.0733371	-0.185118
0.0224894	-0.0109878
0.104571	-0.133508
-0.130454	0.0643367
0.0146249	0.00664053
0.484029	0.441381
-0.378293	-0.275241
-0.0460681	-0.0957001
0.0298303	0.0974194
-0.216186	0.297665
0.128857	0.111326
-0.0273077	0.0657575
-0.0275021	-0.0241278
0.0940091	-0.18197
0.000822671	-0.0637937
-0.00652735	-0.141648
-0.0116664	0.0526209
0.292749	0.0869642
0.0345556	0.0263762
-0.0768457	-0.141865
-0.00546469	0.00790447
0.0361929	0.0473651
-0.0193452	-0.00560735
-0.328058	0.00529159
-0.067035	-0.0803723
0.0919166	-0.110119
-0.0813909	-0.0275058
-0.0339922	-0.0677934
-0.0181148	-0.0734008
-0.100924	-0.167941
0.215705	0.156554
0.0679099	-0.182489
0.0305721	-0.173191
-0.0424311	0.0344523
-0.324102	-0.193765
0.0337947	0.124996
-0.0170219	-0.199965
-0.00190593	0.0365711
-0.0485011	0.0977383
-0.13162	-0.0719684
0.110529	0.0891808
-0.230796	-0.149299
-0.197259	-0.05943
-0.484	-0.20891
0.0660197	0.213837
-0.0592929	-0.147854
-0.17398	-0.0781961
0.00375187	0.10771
0.0222286	0.0827469
0.157813	0.203515
0.130694	0.176288
-0.154664	-0.0680566
0.137122	0.0144612
-0.0456838	0.073997
0.00224028	0.0154729
0.169114	-0.0544417
0.102917	0.158133
-0.208484	-0.0570379
-0.23073	-0.208699
0.210128	0.0521895
0.0833618	-0.0859989
0.0654049	0.115434
-0.0658749	0.0144657
0.00399744	0.118157
-0.0117325	-0.0680882
0.133447	0.045738
0.0108661	0.0185333
-0.0163681	-0.0997434
0.0648624	0.0891803
0.191843	-0.188073
-0.0782126	-0.0162254
0.115686	-0.0299947
0.255149	0.222394
0.0102866	0.190967
-0.0372837	-0.294047
-0.221931	-0.382564
-0.0353894	-0.10966
-0.146449	0.0263143
0.073601	0.0239129
-0.0695707	-0.026819
-0.148387	-0.034874
0.172798	-0.0336295
0.13549	-0.0757606
-0.109812	-0.0542644
0.116969	-0.0174329
0.158577	0.199887
0.0522578	-0.0332824
0.0667186	-0.010232
-0.369179	-0.09587
0.440425	-0.0279997
-0.107823	0.116129
-0.18415	0.00624802
-0.101726	0.193043
0.0848468	0.108396
-0.116989	0.163931
0.0253702	-0.0213101
-0.0488112	-0.133479
0.0116643	0.00486884
0.348296	0.167283
0.0395048	0.141499
0.148514	0.179605
0.114701	0.147961
-0.137458	-0.156444
0.167452	0.0687527
-0.0487234	-0.00541403
0.103088	-0.176449
0.0891277	0.239734
-0.135096	-0.279496
0.225842	0.362776
-0.0809388	0.030905
-0.0183404	-0.113505

## Sheet: 2C
	LCL																																			RCL
Autobio Onset	0.350055	1.02079	0.7687	0.560575	0.448931	0.894058	0.00564246	0.260905	1.27057	0.747571	-0.0333924	-0.168788	0.646493	0.647973	0.727917	0.591099	0.180691	-0.112334	0.984186	-0.0213221	0.749519	1.50838	0.579421	0.957803	0.218902	-0.0152029	0.231534	0.707971	0.508941	0.0197201	0.57187	0.434908	-0.0608028	-0.120269	-0.181481	0.304448	-0.181272	0.66991	-0.783292	-0.681162	0.572773	-0.139495	0.0529012	1.10326	0.425825	-0.430593	-0.422736	0.0935939	0.0427441
Autobio Block	0.292791	-0.144997	0.0770474	-0.00563414	-0.299872	0.163857	0.305949	-0.117617	0.240162	-0.0924476	0.0298843	-0.10783	0.0424076	0.0549919	-0.088396	-0.358199	0.0161433	0.0859492	-0.0531948	0.340651	0.169749	0.0157535	0.196531	0.0450879	-0.390629	0.0277691	0.165782	-0.164846	-0.285862	0.252415	-0.263181	0.00751474	0.150209	0.267061	0.126169	0.248109	0.043803	-0.0693111	0.0847388	0.0610616	0.0591232	-0.0429492	-0.192974	-0.0217391	-0.182472	-0.0622024	-0.145088	-0.00750805	-0.0423933
Control Onset	-0.597667	0.141887	0.556571	0.127765	0.418742	1.17192	-0.263892	-0.0910631	-0.839245	0.201264	0.143891	-0.434789	0.222095	0.21667	0.41592	0.00401997	0.361013	0.10613	0.39273	0.545678	0.805466	0.138508	0.340175	0.313805	0.176657	-0.0164343	0.233586	0.596864	-0.4557	-0.159463	-0.256676	-0.278914	0.132627	-0.165686	0.373489	-0.223715	0.211812	0.0207318	-0.368463	-0.0261613	0.790039	-0.347036	-0.472679	-0.71951	-0.106865	-0.352284	-0.168063	0.211682	-0.121685
Control Block	-0.127314	0.188825	0.0933601	0.136353	0.144386	0.0190751	0.289917	-0.012055	-0.229252	0.0480066	0.134066	0.0195952	-0.0209386	0.0564477	-0.0632762	0.038447	0.0856651	-0.183742	0.0849057	0.140474	-0.122115	0.104861	0.0388818	-0.187801	-0.367781	0.192583	-0.0264788	0.00620268	0.259091	0.0177278	0.0816245	0.259586	-0.18483	-0.00414944	0.184414	-0.110825	-0.0761397	0.0767384	0.121451	-0.0111238	0.104861	0.273589	0.061487	0.0711928	0.129399	0.208657	-0.0669686	0.0215054	0.0912643
[truncated: 21 more columns]

## Sheet: 3B
ACC		PMC		SMG		PCC
WM	Autobio	WM	Autobio	WM	Autobio	WM	Autobio
0.611244	0.755625	0.765327	0.493956	0.637258	0.138594	0.236907	0.884256
0.0533129	-0.228724	-0.0134721	0.00212652	0.267938	-0.509011	-1.72218	-0.00625102
0.234985	0.700108	0.327563	0.36638	0.660939	-0.299923	-0.641396	0.303114
0.000814938	-0.192959	0.405028	0.0672252	0.572192	-0.229118	-0.596935	0.18905
-0.243776	0.538189	-0.12424	0.222623	0.245702	-0.377245	-0.107646	0.39219
0.229178	-0.0859119	-0.039027	-0.0832031	0.147455	-0.152391	-0.152111	0.474232
0.460842	0.422212	-0.156111	0.87847	0.176406	-0.0141776	0.361807	0.266097
-0.122762	-0.187442	0.171837	0.0496206	0.250196	-0.0794971	-0.567179	0.673538
0.375761	0.487512	0.493505	0.950769	1.43675	0.174091	-0.606467	0.395778
-0.0719335	-0.0220052	0.306197	0.0326336	0.57335	-0.183571	-0.160307	-0.049456
0.469248	-0.357972	-0.0638676	0.353929	0.420544	-0.365272	-0.211771	0.881647
0.0960261	0.221545	1.07026	0.437134	0.842349	-0.420628	-1.23536	-0.0138076
0.597731	0.877049	0.297159	0.529663	0.624992	0.00698248	-0.0259228	0.487319
0.0529296	0.284135	0.330514	0.640985	2.02265	-0.400398	-1.27064	0.683934
-0.144371	0.25008	-0.227232	0.280568	0.478276	0.0674895	-0.36734	0.342689
0.0875285	0.590271	0.276215	-0.0673275	0.903877	-0.586028	0.0470902	0.0735935
0.325611	0.38233	-0.07539	0.0679939	0.279991	-0.81085	-0.551767	0.626036
0.334327	0.625603	0.441351	0.416696	0.841858	-0.617237	0.453609	0.519557
-0.559547	0.296751	-0.0263484	0.160859	0.446443	-0.12707	0.214839	0.710477
0.71962	0.304559	0.727557	0.410325	0.494716	-0.124721	-0.800674	0.731559
0.865935	0.776065	-0.0546863	-0.263363	-0.056851	-0.52991	-0.0975103	0.622483
0.253608	0.606587	0.259715	0.360398	0.173671	-0.0406702	0.296728	0.357625
0.343913	0.289284	0.108874	-0.123749	0.440414	-0.383266	0.234169	0.921609
0.667438	0.689827	0.583882	0.786968	0.269042	-0.177462	-1.13493	0.610738
-0.0738697	0.507686	0.690558	0.342853	1.37294	-0.121249	-1.06601	1.18101
0.812722	0.0384451	-0.206016	0.284692	0.696713	-0.091391	0.0593474	0.0826087
0.942238	0.370416	0.654134	-0.0545503	1.45504	-0.0410002	-0.0564274	0.841801
0.11869	0.464268	0.117582	0.0578726	0.341152	-0.186676	-1.00628	-0.320844
0.713977	-0.256891	-0.15808	0.0800352	1.63699	-0.347681	-0.791911	0.401373
0.345909	0.552223	0.373057	0.768965	0.409699	0.223794	-0.51299	1.50318
0.489145	-0.172063	0.340447	0.496385	0.445475	-0.212981	0.242795	-0.350044
0.556263	-0.111252	0.86567	0.367151	0.381605	0.0238209	-0.348015	0.937317
0.00406922	0.462175	0.523749	0.265443	0.836037	0.0311343	-0.169398	0.455897
0.266002	0.970131	0.120989	0.725127	1.17025	0.073318	-1.43782	1.11566
0.637515	0.148343	0.0625372	0.332021	1.04435	-0.0519103	0.00556368	0.98437
-0.562777		-0.691118		-0.300835		-0.458807
0.153234		-0.0801484		0.173197		-0.521526
0.405566		0.0600669		0.394513		-0.902794
-0.313879		0.00165094		0.011941		0.0933831
-0.187427		0.474733		0.13186		0.331135
0.0214363		0.180497		-0.0261866		-0.303686
0.619112		0.467566		0.819678		0.408316
-0.412941		0.363751		0.75588		0.25974
-0.0411979		-0.116221		0.793407		-0.516084
0.247735		-0.156549		0.0627337		-0.0771999
0.981923		0.389505		0.265548		-0.196052
0.41567		0.0309357		0.878792		-0.463837
0.137723		0.175921		0.163117		0.839322
-0.00108329		0.32732		1.02143		-0.598257
0.233906		0.853116		0.466978		-0.503168
0.0833069		-0.340016		-0.0375449		0.254692
0.532808		0.30351		0.382819		0.902633
1.05794		0.317874		0.57099		-0.068376
1.18445		0.711881		1.04634		-0.655435
0.305799		0.0945477		0.753655		-0.817565
0.330372		0.186497		0.985215		-0.0698744
0.0356104		0.00801446		0.347523		0.543087
-0.0383858		0.19182		0.122051		-1.35684
0.749296		0.767074		0.562989		-1.28124
0.222134		0.253394		0.95636		-0.357306
0.865357		0.712473		1.68983		0.106086
0.238338		0.329329		0.253671		-0.0408394
-0.101021		0.146946		0.683883		-0.469933
-0.179237		0.106889		-0.0283946		-1.42915
0.111655		0.816722		1.34558		-1.28602
0.830997		0.826415		1.50409		0.304167
1.1338		0.323781		2.08254		-0.106529
0.405946		0.854833		2.35232		0.886384
0.0692857		1.02672		0.349985		-1.41099
0.486197		0.53353		0.296808		-0.351096
0.378851		1.28418		1.51463		0.768683
0.475033		-0.270806		0.206034		-0.111715
0.941588		0.0734188		0.572632		0.0969864
0.247747		-0.209877		0.201882		-0.0544602
0.484181		-0.0558018		0.196309		-0.777189
-0.253976		0.156364		0.870186		-0.902042
0.69157		0.468621		0.360756		0.49382
0.790571		0.629436		1.2166		-0.884255
0.538853		0.27863		0.488732		-0.718753
0.551009		-0.162255		0.414414		-0.244266
0.615256		0.366624		0.67885		1.52093
0.05789		0.976219		0.446809		-1.21278
0.33355		0.693667		1.37994		-0.702703
0.400064		0.335394		1.14168		-0.252274
0.55307		0.20802		0.501537		-0.477308
-0.00829756		0.612513		0.468906		-0.659388
0.539393		0.372694		0.432081		-1.11731
0.161822		0.232052		1.29408		-0.10522
0.217989		-0.21384		0.295871		-0.243126
0.91585		0.609944		0.951951		-0.163852
0.241026		0.243901		0.481503		-0.226774
0.0143435		0.0732223		0.173901		-0.176697
0.261342		0.431886		0.174244		-0.535994
0.22409		0.147854		1.48896		-0.648596
-0.184372		0.194512		0.521551		-0.606009
0.181509		-0.147224		0.266888		-0.551706
-0.182287		0.0396214		0.626776		-0.769253
-0.0311848		0.346481		1.57881		-0.683914
0.704137		1.03103		0.699587		-0.777547
0.821982		0.942897		0.695556		-0.0790281
-0.0350349		0.394097		0.656022		-1.00492
1.12017		0.451422		1.13231		0.769405
0.628085		0.0680065		0.0212104		-1.25491
0.477327		0.166525		0.295823		-0.511177
-0.515003		0.173344		-0.315639		-1.81689
0.24465		0.420335		0.244218		-0.0743038
-0.754622		0.179301		0.21112		-0.869199
0.0651422		-0.0284996		0.289359		-0.355778
-0.313017		0.478071		1.45387		-2.35469
1.50929		0.567335		0.664114		-0.28499
-0.463025		0.653522		0.0473899		-0.560777
0.100949		0.0538785		0.516331		-0.749338
0.169245		0.574072		0.403167		-0.0273655
0.417825		0.158479		0.745873		-0.60775
0.524704		0.171372		0.701786		-0.0560928
0.375789		-0.050106		0.557491		0.218252
0.626582		0.764969		0.260926		-0.450286
0.113216		0.258321		0.559046		-1.00309
0.519352		0.794329		0.947352		0.215501
0.695859		0.859662		1.13308		0.0134139
0.924802		0.482536		-0.010025		0.358604
0.159308		0.567128		0.206167		-0.322877
1.24994		0.604859		0.710958		-0.311111
0.666333		-0.115945		0.673852		0.066438
0.373123		0.163273		0.521517		-0.0373104
0.0175227		-0.230701		0.373529		-0.600878
-0.125953		0.162187		0.14086		-0.369359
0.776951		0.771857		1.47385		-0.436016
0.435615		-0.191274		0.0342087		-1.21279
1.14244		0.438329		0.995994		-0.502074
0.14231		0.0138851		0.419145		-0.0585997
-0.0137606		0.0848809		-0.339987		-0.300764
-0.227714		-0.294141		1.01629		0.0174061
0.103831		0.853337		0.483203		-1.16361
0.67212		-0.31785		0.738803		0.368262
0.434467		-0.572925		0.367685		-0.918154
0.103556		0.482317		0.392899		-0.035363
0.748238		0.413287		1.47802		-0.028489
0.731806		0.721664		1.57475		-0.560158
0.75755		0.0572949		0.467828		-0.294944
0.434944		-0.046635		0.77753		-0.660095
-0.0173473		-0.162507		-0.852108		0.176508
0.362308		0.353888		1.01676		-0.181507
-1.45347		-0.227306		-0.0276832		-0.580745
-0.443088		-0.251265		1.02783		-1.59916
0.724094		-0.00998103		0.0347567		-0.971784
0.254806		-0.378103		0.305749		-0.156778
0.310659		0.691554		0.540481		-0.101063
-0.234856		0.200054		1.26225		-1.32331
0.393788		0.58642		0.677885		-1.01491
1.43975		0.783481		1.32466		-0.114659
-0.335562		0.148377		0.451322		-0.501983
0.647938		0.11812		0.856552		-0.206713
0.951395		0.224538		0.575141		0.0690646
0.235948		0.0530083		0.457707		-1.09104
-0.315437		0.536812		0.0295413		-0.52751
-0.324833		0.38598		0.0576145		-0.383505
0.463321		0.584159		1.24756		-0.17754
0.763866		0.831858		-0.182171		-0.424056
0.549777		0.424054		0.18581		0.176138
0.837933		0.677918		0.11651		-0.254656
0.593989		-0.061976		1.26556		-1.19416
1.39957		0.258519		0.917522		0.428582
-0.265494		-0.207218		-0.591614		-0.88726
0.61957		-0.455061		0.807644		-1.00407
-0.297593		0.160429		0.238709		-1.02906
0.819524		0.431039		0.528105		-0.440575
0.20199		-0.230229		0.103237		0.254235
-0.832469		-0.0202605		0.025357		-0.951576
0.760228		-0.0555651		0.221613		-0.064466
0.170627		0.0637955		0.253874		-0.542507
0.975426		-0.0790579		0.521701		-0.284293
0.211261		0.137105		0.344232		-0.761694
1.22323		0.0399872		0.649147		-0.0688426
0.450983		0.723902		1.19499		-1.14056
0.211213		-0.015399		-0.0636975		-0.871653
0.359936		-0.719704		-0.28953		0.00111549
0.786322		1.39659		0.992294		0.339337
1.02602		0.373751		0.412873		-0.480702
0.362089		0.790461		1.17825		-1.11818
0.411792		0.112172		0.448799		-0.42814
0.0449288		0.338255		0.836642		-0.432673
0.157727		0.392774		1.04		-0.349647
0.683294		0.425776		0.960388		-0.98281
-0.0772869		0.44942		0.0586724		-0.757453
-0.199986		0.221629		1.25661		-0.858852
0.741148		0.665026		0.396988		0.610974
-0.401665		0.125439		0.35683		-0.656042
0.956497		0.267334		1.36779		0.402624
-0.0450532		0.162608		0.122702		0.0828476
0.835612		0.622785		0.707082		-0.690678
0.0582135		0.146633		0.267344		-0.463724
1.63774		1.1755		0.801112		0.540301
0.581964		0.244745		0.252434		-1.27002
0.247887		0.416865		0.288742		-0.868758
0.0224439		0.0210797		-0.0524224		-0.682449
0.521357		0.981834		1.20598		-0.270789
0.404213		0.0981551		0.719536		-0.728154
-0.0770155		0.137286		0.239013		-0.777122
0.665836		0.0492926		0.124282		0.0620974
0.467939		-0.0722499		0.878795		-0.197944
0.758655		0.400318		0.794935		-0.4741
0.674109		0.337049		0.79464		-0.500793
0.240332		0.299991		0.775993		-1.00308
-0.13886		0.413071		0.267084		-0.233196
1.123		0.917609		0.762329		-0.13549
-0.158478		0.17314		0.948564		-0.746889
0.663727		0.439242		0.207843		-1.25728
0.305786		0.667208		0.811074		-1.00818
0.841979		0.127449		0.617252		0.126771
0.715317		-0.0336422		0.737506		-0.190476
0.658799		-0.0520903		0.754834		-0.50484
0.133338		0.404177		0.9595		-0.232972
0.215187		-0.0184408		0.682504		-0.107736
0.62438		0.725819		0.663039		-0.88953
0.638397		0.108172		1.00051		0.18364
-0.268656		0.0406291		0.42296		0.0678776
-0.173862		-0.0688491		-0.0212131		-0.750579
0.181554		-0.233865		0.248724		-0.745946
-0.209438		0.0734394		0.277353		-0.616471
1.38504		0.309795		0.512616		0.342981
0.203762		-0.0920246		-0.0278555		-0.384293
-0.060557		-0.005918		0.777525		-0.105735
0.627035		0.67928		0.675469		0.474577
1.54207		0.217739		0.452392		-0.0816842
0.181278		0.113433		0.510257		-0.257557
0.480618		0.248102		0.279431		-0.328396
1.12267		-0.281605		0.0759092		-0.61291
-0.658181		-0.0418446		0.266944		-1.5001
0.954994		0.436739		0.593627		-0.330734
0.459267		0.809894		0.503247		-0.593436
0.7261		0.426119		0.623052		-0.72297
0.532767		0.505171		0.691761		-0.670976
-0.0775064		0.543859		1.01635		-2.07762
-0.209465		-0.0594698		0.394674		-0.707331
0.12097		0.918371		1.37284		-0.776722
0.405615		0.209175		0.227993		-0.10706
0.0366928		0.70887		0.698519		-0.13749
1.44122		1.13151		1.02249		0.635329
-0.246607		-0.176324		0.0711393		-1.23022
0.0160659		0.154458		0.121002		-0.4368
0.520698		0.326043		1.11882		-1.39661
0.487129		-0.231781		0.789397		0.435512
0.145739		0.386625		0.532394		-0.328214
0.72666		0.124822		0.418353		-0.191252
0.098358		0.568429		0.233571		-0.150684
0.45733		0.44591		0.837423		-0.101551
0.489329		0.0457798		0.488168		-0.265304
0.154321		0.519552		-0.134405		0.448865
0.868994		0.327124		0.929722		0.15586
0.29184		-0.108655		0.33722		-0.650545
0.395997		0.193747		0.255828		-1.08379
0.869199		0.947056		0.242649		-0.29258
0.309141		-0.128225		0.719655		0.488836
0.413565		0.434763		0.600076		0.150231
-0.169473		-0.114289		0.133595		-0.967419
-0.0422829		0.192445		0.300028		-0.606838
0.215766		-0.0940472		0.355118		-0.675928
-0.0599304		0.514297		0.451576		-0.259291
-0.0800091		0.0609069		-0.0775203		-0.0246693
0.0197174		-0.158211		-0.343117		-0.227971
0.254229		0.225949		0.64129		0.0933535
-0.0559328		0.0646216		0.376159		0.126927
0.0472678		0.851429		0.0902054		-0.672292
0.232642		0.446802		0.833042		0.500192
0.592493		0.0894051		0.452207		0.512734
-0.487398		0.141093		-0.058641		-0.429329
0.790352		0.459752		1.73039		-0.623292
0.550285		0.289007		0.015786		-0.786121
0.419794		-0.0909911		-0.0510039		0.0256316
0.481678		-0.0203542		0.334442		-0.320438
0.000984485		0.0580339		0.191664		-0.365752
0.408151		-0.022669		0.58517		-0.373129
-0.148399		-0.225767		0.259978		-0.228157
-0.0404707		-0.256026		0.886621		-0.869653
0.223467		0.218518		0.597164		-0.368349
0.919323		0.64695		0.279203		0.0130901
0.303196		0.229687		0.650779		0.567521
0.88482		0.656284		0.908643		-0.293464
0.766638		0.458213		0.59217		-0.237207
0.409536		0.528043		0.301954		-0.493651
0.326366		0.291675		0.564314		-0.681173
0.221173		0.742633		0.535683		-0.593342
0.0177888		-0.15051		0.277474		0.231403
0.046449		0.053154		-0.0414127		0.326971
-0.151559		0.293276		0.502736		-0.789799
0.298233		0.0545104		0.33637		0.169656
0.856503		0.243281		1.26878		-0.00280346
-0.19939		0.194361		-0.387349		-0.477473
0.18855		0.749744		1.05977		-0.27133
-0.0666369		1.04701		0.396954		0.719932
0.775385		0.546663		1.22436		-0.496032
0.479097		0.0505272		0.357923		-0.399301
0.172642		0.249901		0.321867		0.0879141
0.110537		-0.0475295		1.25933		-0.0506605
0.178005		0.155615		0.500954		-0.207623
-0.0180318		-0.148118		0.637765		-0.806297
0.596914		0.891764		0.772187		0.205642
0.397509		-0.241774		0.31635		0.0395951
0.136018		0.376796		0.0745348		-0.426039
0.366567		0.277036		0.31196		0.652514
0.239848		0.372505		0.34307		-0.760404
0.441254		0.625174		0.761417		-0.527169
0.0748883		-0.0152144		0.427004		-2.09918
0.301062		-0.202522		0.505704		-0.841155
0.327		-0.185034		0.34571		-0.505209
0.0773997		-0.0457043		0.283207		-0.368313
-0.0860081		0.0862351		0.031106		0.129138
0.506487		0.224694		0.579451		0.19745
0.326281		-0.128267		-0.101109		-0.137655
0.118668		0.350954		0.296225		-0.133493
0.387826		1.0075		-0.00166443		-0.578263
0.107185		0.16146		0.336329		-1.10619
0.47749		0.325303		0.38227		-0.0833324
0.217616		0.373437		0.258058		-0.435605
0.387386		1.4733		0.511686		-0.732823
0.27487		-0.156546		0.492538		-0.659667
0.640024		0.313791		0.602352		-0.456112
0.476363		0.0592725		0.800173		-0.651502
0.499703		0.109423		1.13772		-0.34919
0.666175		0.151547		0.455802		-0.226784
0.178153		0.354547		0.619621		-0.301421
-0.401989		0.458489		0.542735		-0.87944
0.156683		0.0848899		0.491118		-0.603633
0.37282		0.0139812		0.669223		-0.0379657
-0.304365		0.0210276		0.0576852		-0.966216
-0.00642836		0.145057		0.130287		-1.16692
-0.309825		0.0827162		-0.202857		-0.850085
0.347411		-0.365933		1.30626		0.220436
0.13099		-0.237974		-0.0847871		-0.271345
0.079464		-0.0646565		0.290103		0.310696
0.0733576		0.412362		0.332946		-0.275241
0.428437		0.229582		0.673388		-0.948045
0.281732		0.604042		0.550816		0.300431
-0.0887256		0.0811852		-0.00363927		0.450193
0.232212		0.168907		0.790553		0.869215
0.184879		-0.113179		-0.056264		-0.0468828
0.53689		0.453613		0.829811		-0.329096
0.154253		0.362206		0.567999		-0.0120158
-0.151797		0.21526		0.721026		-0.49503
0.20197		0.337365		0.209317		-0.469975
0.3264		-0.145856		-0.00455035		-0.114449
0.538283		-0.112926		0.274561		-0.230568
-0.20148		0.240546		0.273514		-1.456
0.686748		0.528082		0.213969		-0.0644162
-0.0609361		-0.45323		-0.172436		-1.02653
0.0450154		0.0194061		0.369694		-0.903755
0.0510331		-0.0463516		0.465821		-0.48228
0.316452		0.264931		0.44921		-1.12663
-0.458717		-0.547465		-0.209773		-0.866778
-0.100138		-0.150199		0.339912		-0.0649669
0.252187		0.18653		-0.12139		0.208847
-0.0795113		0.688762		0.592665		0.49143
-0.482496		-0.194833		0.122537		-0.927309
0.339771		0.858863		0.366138		-0.694344
0.103539		-0.0251897		0.606475		0.124611
0.675191		0.459595		0.606184		0.653543
-0.126398		0.109139		0.632891		0.246118
0.179221		0.140689		-0.0748887		-0.401338
0.192132		-0.0918617		0.395723		-0.254323
0.758623		0.55823		0.765614		0.330638
0.139351		0.377571		0.683622		-1.04788
-0.365217		0.15359		0.178711		-0.951082
0.254447		-0.122915		0.474107		-0.383448
0.371111		0.196306		0.730463		-1.83169
0.269495		0.225001		0.109446		-0.178259
0.0346258		0.216414		0.65903		-2.95458
0.277808		0.154038		0.249274		-0.312347
0.509903		0.0250942		0.381316		-0.229863
0.253307		0.0776326		1.40597		0.133128
1.09065		0.221596		0.502902		0.0447457
0.567856		0.579338		0.248833		-0.362205
0.533598		0.262694		0.414182		-1.06655
0.700741		0.300689		1.13533		-0.0738487
0.159894		-0.257728		0.0653059		-0.626856
0.367368		0.131111		0.0607569		-0.0186736
0.0941827		0.481777		0.585089		-0.142647
0.363418		0.105702		0.537141		0.33565
-0.19592		0.104951		0.416095		-0.763769
0.206379		0.235396		0.276838		-0.231069
0.356513		-0.328061		0.283532		-0.641628
-0.39765		-0.35389		0.173815		-0.291068
0.275375		0.548606		0.377483		-0.03995
0.0390429		0.0602333		0.124927		-1.1229
-0.160007		0.598724		0.118208		-0.478981
0.0519474		0.110134		0.27157		-0.338708
0.422139		0.168007		0.217279		-0.364267
0.337016		0.688084		0.825382		-1.21528
0.927341		0.842997		0.985091		0.0851872
0.734392		0.303253		0.737498		0.264387
0.0179701		0.204123		0.261085		-0.626997
-0.12623		0.336547		-0.0361646		-0.0731648
-0.276297		-0.0136541		0.124072		-0.0508512
0.816807		0.223303		0.9567		-0.0946901
0.237521		0.550751		0.517077		-0.625183
0.316772		-0.0766439		0.654026		-0.16263
0.653659		0.351802		0.449046		-0.253908
0.876768		0.546953		0.613684		-0.620399
-0.118271		0.250262		0.151241		0.433132
-0.33235		0.167		0.0388184		0.109766
0.593585		0.484671		0.700313		0.340825
0.557786		0.0998524		0.311488		-0.592491
0.313721		0.185396		0.014069		0.46086
0.569032		0.396474		0.0824214		-0.450547
0.693736		0.0320984		0.518076		0.575148
0.447505		0.634796		0.219129		-0.744608
0.58372		0.237313		0.511199		-0.500189
0.540977		0.438509		0.400023		-0.399821
0.104797		-0.0146813		0.348396		0.0198089
-0.213198		0.0986049		-0.074398		-1.08005
0.248027		-0.106711		0.233885		0.15774
-0.00607365		0.033056		0.504784		-1.385
0.308495		-0.097792		0.760726		-0.53661
0.402171		0.274802		0.485509		-0.610437
-0.378886		0.158242		0.0387237		-0.918019
0.34682		0.281233		0.664559		-1.08799
0.545849		0.0741494		0.288541		0.355344
0.125385		0.126307		-0.181604		-0.714889
0.0100549		-0.0921775		0.299189		0.202983
-0.307345		-0.0761472		0.043043		-0.494924

## Sheet: 3C
ACC	PMC	SMG	PCC	Hipp
0.179012	108.527	6.34436	0.154762	1.16138
6.80379	563.731	2.40608	2.29762	0.319224
4.01852	477.326	31.8034	4.41005	0.17769
0.095679	2.28968	174.877	0.361552	2.89286
1.79277	177.185	9.43915	2.4634	0.310406
1.37302	29.2011	28.9392	0.195767	0.0502645
11.175	146.623	0.741623	5.28042	1.93122
0.350088	333.069	2.73016	0.26455	0.607584
2.29145	18.4497	5.05203	26.4943	1.15256
1.25926	501.163	1.17681	1.45988	0.755732
0.93254	204.156	5.48942	0.644621	0.38448
0.985009	492.857	24.1265	9.00617	0.113316
15.7244	5.5851	17.2046	0.606261	12.1027
22.2055	104.06	32.8069	3.15079	0.255291
0.815256	275.4	27.0957	0.695326	0.090388
8.28968	81.1768	4.22443	12.0683	0.104497
3.56085	178.405	5.42196	5.12743	0.0652557
0.347002	160.357	14.6733	0.308201	1.03527
4.98325	65.8571	208.248	5.54453	0.511905
8.50661	75.9612	2.31261	3.94797	0.113757
25.5172	402.246	56.3228	16.056	0.924162
1.9925	169.428	22.7619	10.1786	9.37169
1.41578	411.065	26.8616	0.367725	0.0978836
0.160935	238.201	28.5688	0.0304233	0.669753
0.585979	54.2363	15.552	2.11861	0.485891
0.732363	141.901	7.82275	0.849206	0.339506
7.40168	70.0511	42.4475	13.0406	0.752205
12.1892	113.576	27.5511	3.86993	0.906526
2.92063	72.4237	8.03131	1.00309	0.907848
3.03086	567.411	44.7403	4.57584	0.740741
0.0881834	61.2244	199.718	0.456349	0.302028
0.222663	220.276	23.6609	0.026455	0.867725
0.52866	234.299	24.6966	4.84965	0.955026
0.0432099	126.526	1.76235	3.84127	0.222222
16.0362	22.6111	16.5	3.95106	2.35317
5.9537	56.8951	3.46781	14.5295	0.36067
10.4167	105.541	2.05467	6.32275	0.568342
1.51235	196.601	30.2363	3.18563	2.91667
3.29056	174.172	22.9489	4.89947	0.494709
1.53483	290.306	36.3801	2.89947	1.41138
5.62919	5.26235	11.3752	4.76984	0.308201
0.220018	14.6486	17.015	0.0471781	0.333774
0.264991	17.1671	9.77734	1.02469	1.30071
0.17769	74.4175	18.2284	0.810847	0.0529101
3.05996	47.1526	1.44092	2.24515	0.612875
26.2116	225.129	31.5802	0.938713	0.19224
9.79012	30.7275	2.00573	3.08069	0.0701058
4.47575	1489.08	11.3854	4.00397	0.953704
16.1883	8.14242	1.85979	4.96561	1.12346
9.05996	370.45	46.3946	0.822751	1.66578
9.39374	101.625	60.3708	3.71781	0.380071
4.44356	751.998	20.0869	0.458113	0.72619
1.40564	22.1014	14.571	0.636684	1.45503
0.364198	29.0767	23.0084	1.27249	0.196649
0.191358	45.3025	1.3157	1.55115	8.60273
0.0617284	296.923	94.0807	7.82672	0.015873
18.0948	35.9846	49.0904	1.62434	0.0877425
0.809524	301.346	8.6455	1.37787	0.315256
0.0996473	218.413	73.5556	0.416667	1.3373
10.1098	35.974	3.11023	0.695326	0.67328
0.607143	180.311	83.4519	0.0983245	0.42769
5.16799	4.9784	1.2015	17.7302	0.0736332
0.22134	23.8386	6.8664	0.833333	0.686949
19.7954	358.606	21.2787	11.5745	0.343034
23.5071	48.3585	1.01323	7.58113	0.0405644
2.75132	58.3915	5.85494	2.38007	0.0992063
5.36111	50.4788	6.36067	1.36728	0.526014
0.0582011	4.76455	18.8056	0.17284	1.153
0.0802469	0.752205	16.414	3.04497	1.00617
1.20811	230.2	22.4065	0.707231	0.614638
2.2381	410.575	195.474	1.153	0.719136
2.27381	720.886	5.41005	16.6032	0.423721
7.92769	251.114	26.351	9.57451	0.421958
1.76279	19.4092	40.0688	0.316578	0.315256
54.7081	642.212	2.55644	1.01058	0.168871
0.74515	229.403	7.46252	1.5485	6.58025
2.89991	486.328	3.72751	3.41534	0.147266
4.75	4.22002	6.73898	1.34259	1.31173
1.02954	112.083	40.9427	1.11023	0.505732
0.0992063	2.30247	12.2447	1.9418	0.940917
5.9828	5.83554	27.996	2.0269	0.144621
1.59215	39.7544	15.8757	0.623457	0.736332
0.246032	222.42	20.9683	0.372134	0.52866
0.0471781	604.071	9.1746	0.354938	0.36552
2.25705	201.489	11.6861	1.62169	0.414021
0.244709	7.75309	0.813492	0.174603	0.0119048
100.687	1090.38	63.0445	12.914	1.46825
5.24824	346.434	1.75044	5.87037	0.316138
1.23148	82.2262	15.0079	0.359788	0.311287
1.77337	299.546	7.64727	2.01499	1.83025
1.34832	245.674	36.1852	0.145503	0.419753
0.0163139	184.549	11.0229	1.96384	0.276455
1.50838	444.353	3.62125	0.470899	1.07584
0.889771	19.5688	59.1843	0.689594	0.583774
5.27205	539.149	0.090388	0.955026	2.61949
8.13668	101.419	19.765	4.21208	1.74118
2.19356	83.2456	7.38757	0.39418	0.349647
0.483686	60.6636	19.4347	2.01367	3.60582
0.521605	214.5	5.08995	0.221781	0.508818
0.756614	106.576	17.6596	2.69224	1.89462
0.751764	119.596	40.825	0.250882	2.85053
0.161817	123.125	17.5516	0.439153	0.513228
3.04894	76.3435	17.2187	7.42813	0.0462963
1.64594	6.46958	4.00529	2.9978	1.51014
0.392416	138.716	77.504	1.34127	2.10626
30.0767	810.069	8.23721	7.81614	0.731041
0.273369	6.02205	2.63889	3.85979	1.75044
0.0802469	12.7897	5.57055	1.28924	0.954145
1.5754	106.629	16.9974	3.96869	1.99868
3.49295	282.384	0.584656	1.33333	0.184303
8.75661	172.707	103.369	4.53351	0.875661
10.7099	213.101	13.8377	8.22972	1.20326
12.5657	49.2451	33.3483	6.49118	3.19268
9.6239	295.09	25.7474	2.29145	0.168871
1.48104	9.17284	23.328	0.0185185	0.869048
1.7328	273.981	5.00088	13.2231	1.03219
3.89594	189.505	1.89109	0.477513	0.319665
13.2319	109.337	2.94136	0.892857	0.849206
0.646384	196.709	19.8563	1.19004	0.52866
38.0758	186.603	3.6336	1.65653	1.10141
0.126102	307.869	34.4436	0.0185185	0.37037
9.68034	24.5899	26.9656	0.956349	1.16799
12.6349	24.9383	0.339065	4.86596	2.30644
0.100088	13.5397	5.90388	0.211199	0.0242504
3.28792	826.433	3.36155	12.8514	1.52337
1.89153	350.701	92.4484	0.858907	0.499118
1.36199	164.933	21.9387	0.733686	1.61949
8.30115	34.9621	48.5922	5.54012	3.0022
1.6746	241.622	7.15785	0.405644	1.1239
0.114638	141.554	4.0172	0.183862	0.192681
1.58686	53.2266	86.1609	0.608466	0.489418
0.130952	22.6023	21.7906	0.123016	5.29365
8.87169	30.5295	4.61199	15.6887	1.30952
1.9709	100.388	72.5626	0.438713	2.07231
2.08598	95.4295	61.5582	1.72222	0.334215
4.1142	117.979	23.5847	16.9894	0
0.74515	213.718	2.46384	1.36023	0.223986
1.47751	49.4303	10.8232	0.40388	0.333333
0.0974427	62.2262	58.8042	0.287037	0.179453
2.07143	42.0926	0.582452	3.7403	0.339506
5.16093	63.3571	8.03616	2.99515	1.5948
1.77513	139.045	30.0115	2.07363	1.14859
1.0269	207.821	0.939153	8.22884	0.602293
20.1578	152.142	0.130511	11.1371	0.10582
10.9802	319.272	8.82937	0.810406	0.294533
0.0815697	39.0948	23.3426	2.11728	2.0851
4.15961	150.392	21.4625	10.1495	1.19621
1.403	324.064	0.131393	6.01587	0.540564
0.270723	51.832	35.0661	0.878307	1.20194
4.14109	39.5661	39.1058	24.2685	0.402116
3.93342	55.2011	17.0132	9.79806	0.188713
1.14506	63.4846	19.765	72.9458	1.02205
2.08598	9.97972	5.09921	13.0375	0.217372
3.04365	11.5423	2.46429	3.29101	0.351411
0.469136	77.4837	26.4568	0.736332	0.224427
0.955026	183.889	7.81393	0.820106	3.59392
6.54762	231.996	3.21032	3.0776	1.03219
0.626543	13.8188	38.4034	0.950617	0.518959
1.65873	40.2743	19.2394	0.508818	0.45194
0.530423	169.989	129.604	2.21076	4.22134
5.23236	258.211	34.3567	1.05908	0.266755
1.20635	572.384	21.4189	4.52778	0.0405644
0.0943563	621.154	1.44224	0.734568	1.81173
6.54189	163.168	4.14947	18.3532	0.78836
0.427249	499.654	95.1997	3.33951	5.92857
3.27646	291.18	7.91314	2.25661	1.41887
7.67328	140.695	50.9616	34.1001	0.208113
1.06129	28.9934	25.1764	0.0573192	7.92504
18.5507	4.13536	39.1204	3.96693	3.08907
7.37743	483.651	1.89947	4.39771	0.242063
5.46693	23.1415	8.11728	20.5511	0.357143
0.479277	569.903	59.6054	1.5485	0.203263
2.38316	247.146	26.7981	2.25705	0.184303
2.8567	87.5666	9.847	0.297178	0.931217
1.03395	105.315	54.4912	0.860229	0.533069
1.97619	377.614	18.6517	2.6433	1.097
2.08333	156.641	15.7989	3.14418	0.984568
1.55379	460.41	68.5357	2.38228	0.462522
0.564374	138.039	80.981	4.10847	0.57231
0.996032	128.09	38.8986	3.6649	2.38713
1.16534	225.021	3.17813	2.44665	0.0621693
2.2381	351.599	15.9118	0.264991	0.986332
0.0498236	12.7601	0.19224	0.0987654	0.100088
1.05688	16.0009	2.03131	4.06614	0.104497
2.48677	217.592	45.5251	2.5582	0.720018
5.1045	40.7892	2.08554	2.26014	0.231041
4.06261	196.821	0.458113	14.6517	0.45194
20.295	637.86	9.3276	1.6067	7.08951
1.7112	50.5657	78.3713	11.8593	1.11596
0.130952	683.448	1.72046	3.0754	0.440035
2.46693	57.2663	17.041	2.32011	0.390653
2.92593	31.963	31.0864	15.0093	1.20503
0.160494	472.956	3.45723	0.203263	0.140653
0.145944	76.8276	22.7474	2.72222	0.578042
0.619048	746.266	210.149	2.53086	0.333333
0.0348325	369.146	2.77998	0.951499	0.0736332
2.26499	196.422	55.1261	7.53704	0.314374
0.0123457	203.314	5.28571	0.136243	0.0282187
0.851411	70.1323	13.3113	0.0608466	0.261905
0.257055	43.0855	189.474	0.414462	0.743386
33.6993	101.602	14.2469	5.20459	0.134921
1.27998	62.7363	9.87434	3.6649	0.0815697
0.296737	20.0639	10.3426	11.3774	0.0458554
1.84127	15.2407	74.4775	2.97399	0.224427
0.0731922	87.4996	2.06834	4.5776	0.130952
1.87831	6.57892	5.25838	0.0348325	0.650794
1.45855	28.6653	182.604	7.21076	0.324956
18.6578	95.8011	33.9233	3.35626	0.182981
1.25132	296.174	118.223	1.05908	0.207672
0.165785	10.8144	59.9996	0.185185	1.06746
11.7152	3.93871	4.00044	0.794974	0.305115
0.343915	1.56129	23.3624	0.069224	0.17328
0.0546737	25.1442	58.9974	2.67019	0.0418871
17.03	3.21252	6.54056	2.58245	0.026455
6.92372	156.138	30.7103	2.13007	0.842593
1.77557	212.096	4.29409	0.61067	0.0185185
5.03571	376.224	10.0833	0.253968	0.0582011
7.95591	14.3884	1.74295	2.01411	0.431217
1.60847	97.5675	308.339	1.54233	0.0987654
14.8576	215.743	4.75794	3.75838	0.124339
9.66799	30.4788	97.8302	1.2284	0.102734
15.1019	151.779	29.2072	19.7879	0.0286596
7.16402	18.4374	61.03	2.81217	0.114198
0.419753	31.7751	15.306	0.95679	0.264109
1.4127	222.646	12.5485	0.362434	0.0304233
1.34568	94.1645	14.265	1.78483	0.0912698
0.142857	7.11508	65.384	0.114198	0.213845
0.166667	0.22619	60.3757	0.13933	0.146384
0.085097	52.7152	5.41049	0.856261	0.306437
4.81614	37.5877	162.892	0.824956	0.0326279
8.84921	290.104	5.93386	1.92504	0.123016
1.11728	10.0026	8.45944	1.09259	0.0493827
2.32099	5.8157	6.597	0.973545	0.451499
3.98016	136.849	6.41667	0.555556	0.22575
14.1124	231.36	41.4087	7.93563	0.00617284
9.88933	811.291	5.76675	0.857143	0.244268
4.36067	2.26896	10.9145	0.104056	0.0198413
1.71517	228.119	110.818	0.482363	0.0458554
0.44224	26.3439	125.075	0.138889	0.429894
1.12169	131.078	120.675	0.380071	0.0238095
0.589506	189.365	10.3757	0.412698	0.142416
0.166226	191.738	36.2407	0.407848	0.352734
2.41975	106.957	17.2169	0.0630512	0.669753
34.3329	57.045	98.2725	6.79101	0.00793651
0.0202822	285.332	6.10626	0.0163139	2.28792
2.81085	8.53968	38.9162	3.96429	0.171958
1.86155	17.1799	5.18342	7.36332	0.457231
0.00793651	0.295414	62.302	0.171958	0.0321869
0.0555556	152.641	6.20591	1.4515	0.289683
1.21781	95.3832	7.5075	1.04938	0.289683
0.649471	156.022	1.83818	1.33069	0.0119048
9.95899	123.249	14.6323	33.9616	0.481922
0.713404	65.8214	0.319665	0.383157	0.12522
3.59744	2.58907	187.758	0.727072	3.86817
2.85891	46.9735	0.515432	0.617284	0.600529
0.724427	2.96605	6.71693	0.11552	0.225309
1.49735	25.1195	17.4929	0.979718	0.235009
0.612434	105.978	0.698854	6.31041	1.07407
7.04586	20.0569	137.942	10.7848	0.0815697
13.0463	241.059	3.03307	3.50705	1.28704
0.0727513	175.122	13.8519	0.0489418	0.19224
5.25926	13.7778	0.597002	0.363757	2.71605
0.069224	3.53792	11.9101	0.458113	0.351852
2.00088	168.02	8.65344	3.53263	0.493386
0.026455	12.5203	11.4343	0.397707	0
12.2584	44.2249	0.261905	2.91314	0.204145
2.19092	245.613	70.3122	0.0965609	0.101411
14.552	385.76	42.0772	0.164021	0.00793651
0.0383598	3.54365	85.8351	0.492945	0.0590829
6.60185	8.0754	33.4436	35.8686	0.0947972
0.188272	451.12	42.4563	0.195767	0.488095
0.0286596	2.08818	16.8245	0.663139	1.01764
0.0859788	39.4396	16.6896	0.805996	3.38272
21.5322	4.70679	28.9149	4.2672	0.466049
0.979718	122.447	10.8241	0.193122	1.42725
191.214	29.3646	3.94092	2.71649	0.0564374
0.62963	203.193	19.9493	0.109347	0.400794
9.33113	69.7531	1.31834	2.19444	0.208113
3.63448	92.981	3.69621	0.40388	0.079806
8.82496	99.8986	132.48	1.10185	0.108907
6.37037	455.609	49.47	4.21825	0.0163139
0.460317	44.4365	8.98148	1.52734	0.330247
41.6468	154.136	34.5357	4.25926	0.00617284
0.828483	28.5159	42.8514	0.585538	0.0855379
0.93254	17.7257	16.5295	1.02998	0.444885
1.43122	3.34612	1.89727	0.472222	0.272928
0.155203	207.147	13.2676	0.760141	1.67681
0.804674	18.8699	113.72	0.529541	2.89594
47.6746	59.0538	9.23501	7.63404	0.13933
1.96649	217.384	38.832	1.26058	0.0119048
0.321429	22.4369	134.792	3.90829	0.145062
2.0119	21.3519	153.953	0.489859	0.562169
0.394621	161.132	10.093	0.556437	0.777778
0.909171	190.666	23.3157	1.27425	0.692681
6.83686	410.407	1.12875	5.15697	0.314374
11.1997	365.747	7.31437	3.89638	1.08598
0.347884	222.126	8.41975	0.414021	0.0683422
5.9224	34.6689	4.02513	1.02337	3.37743
0.0648148	37.1517	57.4392	0.0410053	0.271605
0.183862	56.7341	114.949	0.00793651	0.130952
0.100088	1.12257	7.83774	6.2134	1.51984
0.0537919	96.5767	77.0855	0.102293	0.0727513
0.137566	47.1142	11.769	0.813933	0.225309
0.270282	0.804233	155.372	0	0.0987654
0.306437	233.049	24.5238	0.266755	0.0163139
0.108466	13.5569	25.0604	0.0551146	0.815697
0.799383	34.6142	132.844	0.319224	0.674162
1.83025	87.5062	1.81437	1.68342	0.111552
0.0899471	15.2205	7.90829	0.176808	0.00396825
4.30115	25.1984	42.3915	1.38051	0.104056
0.0185185	52.8527	61.1534	0.765432	0.0101411
4.48854	16.5203	18.5873	2.66623	0.134921
0.563933	52.4378	1.72884	0.284392	1.42504
3.76279	1.96208	0.208113	0.135802	2.07055
0.359347	40.7504	45.9709	3.70282	0.00396825
7.03351	11.6398	41.6667	1.47531	0.015873
28.7086	232.913	39.7685	5.38051	0.727513
17.5591	84.3214	34.8329	13.2033	0.0736332
9.89594	811.449	8.46781	0.264109	0.343474
0.137566	7.50088	10.1574	2.31217	0.0286596
0.0776014	8.11376	43.7055	0.294092	0.107584
0.139771	174.662	43.0511	0.685626	0.809965
9.83774	3.64462	16.9568	0.929453	0.959877
0.0811287	38.4114	47.4546	1.2522	0.14418
2.22928	5.36817	35.228	2.20899	0.335979
1.67593	88.2778	7.83025	0.434303	0.424603
3.99735	74.011	4.41093	6.71252	0.730159
0.915785	26.9096	2.99868	0.932981	0.159171
1.44885	14.6556	103.005	1.17196	0.941358
3.76014	28.5944	61.0128	15.1495	0.287037
0.537919	3.56746	40.3038	13.4356	0.110229
2.7112	121.743	9.85758	1.55115	0.563492
30.1623	61.0767	55.6151	4.76808	0.0802469
2.3642	77.0489	22.1292	0.87478	0.164462
0.0299824	5.46517	2.01808	0.0246914	0.793651
8.20855	252.622	59.8404	0.231922	0.268959
5.08289	61.4546	29.1076	1.58818	0.0868607
0.305996	0.434303	0.48545	0.416667	0.148148
0.212081	4.89638	16.8519	7.04012	0.0101411
2.7284	123.04	12.7654	6.70811	2.51543
0.72134	3.37257	9.60626	0.171517	1.45899
1.03527	59.2641	15.3514	1.91843	0.00396825
6.89594	316.622	183.462	3.08686	0
1.57011	112.357	5.43474	2.47972	0.263228
0.212963	60.3973	86.989	0.0908289	0.475309
0.0511464	718.583	1.53968	0.0656966	0.873898
1.00573	12.7108	2.75044	0.160494	0.0343915
0.353616	46.7773	61.0454	2.46164	0.00617284
20.2606	117.957	226.942	3.79365	1.24206
1.75353	26.6971	13.4427	0.209877	1.1433
1.79762	2.80247	46.7698	0.289242	1.91314
0.0590829	124.761	30.4705	0.201058	0.268959
61.0075	15.4409	22.1631	4.2597	0.0308642
1.58069	84.4921	165.432	3.38051	0.151235
1.25353	4.27249	3.57672	1.96296	0.042328
0.719136	23.6208	12.5062	0.330247	0.262346
0.0524691	8.37831	1065.17	0.824074	0.0925926
0.352734	42.8942	119.739	0.582892	0.359788
2.19753	52.0802	12.6746	0.369048	0.566578
0.952822	330.302	20.4951	0.554674	0.0753968
3.02205	384.217	5.86552	1.93034	0.0180776
2.54145	16.3783	27.1755	1.86817	0.176808
2.36155	76.5212	118.293	0.309965	1.13139
0.604938	83.3915	17.679	3.92108	0.031746
0	44.2632	55.093	0.0224868	0.743827
0.581129	344.211	42.9841	0.82231	0.296737
0.597443	96.8898	83.963	0.992945	0.0286596
0.306437	11.978	4.51279	0.0277778	0.0833333
1.04101	52.8677	48.131	0.407848	0.0286596
3.2866	2.65432	11.7019	0.0185185	0.154762
0.614198	204.646	48.2033	0.0489418	0.085097
2.92813	33.0825	5.27601	0.100088	0.608025
7.11111	274.71	0.258818	3.07628	0.165344
23.6605	632.226	42.4299	7.53131	0.0141093
1.13668	203.474	39.7152	2.19356	4.69753
18.5357	93.7288	109.742	0.405644	8.17813
0.836861	111.943	3.58818	4.70679	2.11596
2.4149	9.08774	74.4444	8.00485	0.164903
0.252205	721.757	45.3122	0.686508	0.864638
4.26543	518.317	73.6032	2.90961	0.0718695
0.302469	12.2654	114.384	1.02646	0.248236
26.0243	25.8501	9.19224	8.34347	0.0123457
3.4784	54.2302	11.7257	2.27646	4.72928
0.300265	3.83289	75.4638	0.0842152	0.619048
29.2394	82.9365	11.6565	0.518519	2.92769
0.940476	18.8686	1.82363	0.354938	2.37522
0.549824	64.5476	50.3289	0.144621	0.170635
6.28131	158.69	11.429	6.52734	0.556437
6.10185	293.007	2	7.07011	1.08907
16.7359	68.3408	1.18474	13.101	0.122134
0.562169	3.49912	45.2377	0.527778	1.03086
0.57231	72.0895	53.1173	0.186508	5.67769
4.46384	172.584	33.8536	4.49647	0.102734
7.32672	333.022	5.4418	4.87169	0.079806
0.895062	7.78968	52.6618	0.569665	2.28924
0.134921	469.615	26.6019	1.30908	0.107584
3.87522	36.1323	58.2337	5.11905	0.0388007
10.0247	0.88933	102.92	2.38757	0.362434
0.670635	64.8245	37.1199	0.0776014	0.156085
0.719577	1.0754	14.1887	1.57319	0.0238095
5.34656	14.1539	4.38977	1.47002	0.101411
0.0246914	2.70855	30.9339	0.0524691	3.12302
4.67416	36.9193	26.6878	7.49427	0.761905
0.349206	81.9153	19.2844	0.32231	2.56349
0.651235	1.80379	7.82848	0.345679	0.296737
6.25265	11.5578	111.125	0.582892	0.0511464
0.934303	30.7641	145.851	0.517196	0.124339
0.430335	204.556	55.2672	0.0855379	0.631834
12.3086	94.0825	458.661	0.563051	0.326279
7.65079	2.24471	8.05556	0.0652557	0.892416
3.78924	126.797	8.93959	0.275573	0.444444
1.89198	3.04012	135.328	0.412257	0.265873
0.309965	194.769	113.493	0.0220459	0.753968
0.157848	219.714	70.6521	0.0970018	0.0511464
3.37434	42.8911	7.34303	6.07628	0.233686
5.85802	519.378	116.101	1.05379	1.37302
8.99206	71.7787	12.925	7.65873	0.241623
4.67284	9.50265	11.2817	1.49383	0.545414
25.9563	7.81173	72.709	1.2112	0.938272
4.14198	314.086	33.1962	0.125661	0.586861
