# Supplementary material for: The human claustrum supports cognitive networks for externally and internally driven task demands
Source: PLoS Biol. 2026 Jun 26;24(6):e3003843. doi: 10.1371/journal.pbio.3003843 (PMC13308805; doi:10.1371/journal.pbio.3003843)
Supplement: S2 Data — Each sheet corresponds to a specific figure panel. Data and code used to produce effective connectivity figures can be found in https://osf.io/akps6. (XLSX) [file pbio.3003843.s002.xlsx]

## Sheet: S1B
	LCL
Control	-0.701467	0.584141	0.313231	0.130286	0.0388894	0.199516	0.136516	0.254858	0.188321	-0.00338322	-0.35712	0.21375	0.0477029	-0.111301	0.134585	-0.35614	0.252232	-0.0301677	0.271883	-0.0776082	0.199962	-0.000941276	-0.1509	-0.133777	-0.0797596	0.120376	0.190901	0.048597	-0.00450291	0.275902	0.0816266	0.272996	0.126095	0.02593	-0.411641	0.0462304	-0.0931181	-0.246289	0.13964	0.255349	0.0560221	-0.239398	0.119713	0.335176	-0.12403	-0.0422549	-0.13158	-0.141127	-0.0565252
WM	-0.628214	0.435536	0.218999	0.154491	0.0206054	0.347459	0.191875	0.278016	0.243218	0.12734	-0.198571	0.311835	0.297414	0.0986634	0.0178443	-0.26584	0.157296	0.246064	0.0464053	0.298634	0.219747	0.112567	0.0675618	-0.038622	-0.0129285	0.315726	0.333139	-0.155744	0.13732	0.23128	0.292891	0.253127	0.186189	0.238062	-0.41311	-0.188814	0.0190475	0.089498	0.16714	0.142725	0.124721	0.188564	0.20281	0.189018	-0.147108	0.184639	0.110866	-0.0268679	-2.46837e-05
[truncated: 347 more columns]

## Sheet: S1D
	LCL
Control	0.0878041	-0.149092	0.246128	-0.411679	-0.101966	0.0722956	0.107439	0.169554	0.219552	0.0841338	0.104967	-0.180206	-0.219327	0.0313811	-0.219734	0.181389	0.206418	-0.0256274	0.0896516	0.221612	-0.105793	-0.0206613	-0.0506399	0.186048	0.253718	-0.182097	-0.445091	0.087773	0.13961	-0.114832	0.670449	0.240823	-0.205264	-0.170172	0.0948797	-0.0237847	0.216398	0.0563769	-0.259827	0.0629633	-0.476142	-0.278505	0.26491	0.0370015	0.0462947	-0.0105691	0.0503347	0.277692	-0.24602
WM	0.0631309	0.122284	0.351157	-0.19499	-0.00331485	0.0507151	0.0549996	0.393372	0.00825427	0.246445	0.11953	0.216624	-0.312276	0.00942994	-0.299541	0.263315	0.340985	0.454103	0.108508	0.118141	-0.183549	-0.290638	-0.0246788	0.119738	0.15033	-0.0247369	-0.301773	0.254377	0.135224	0.274881	0.439226	0.408152	0.256347	-0.130659	0.177709	0.23512	0.0498416	0.209471	-0.0585852	-0.029319	-0.0753425	-0.390923	0.354259	0.427731	0.12025	-0.368614	0.105083	-0.0298716	-0.359974
[truncated: 395 more columns]

## Sheet: S3A
PIOP1			PIOP2			PIOP1&2
LCL	RCL		LCL	RCL		LCL	RCL
0.0423706	0.11047		-0.103621	-0.298658		0.0423706	0.11047
-0.120036	0.0537146		0.169215	0.245851		-0.120036	0.0537146
-0.0331635	-0.0164612		0.0644656	-0.042226		-0.0331635	-0.0164612
-0.0259993	0.0247577		0.170707	0.117156		-0.0259993	0.0247577
-0.0581697	0.0284295		0.0834998	0.190157		-0.0581697	0.0284295
0.0775889	0.249548		-0.119077	-0.305894		0.0775889	0.249548
-0.0758912	0.180545		-0.10477	-0.0730945		-0.0758912	0.180545
-0.0127269	0.270724		0.207614	-0.00957245		-0.0127269	0.270724
0.040124	-0.161353		-0.240715	0.0359724		0.040124	-0.161353
0.0372738	-0.0222921		0.186249	0.106506		0.0372738	-0.0222921
0.137828	0.236312		0.0781186	-0.0412429		0.137828	0.236312
0.00898907	-0.107763		0.325383	0.437271		0.00898907	-0.107763
0.233524	0.142312		-0.05547	-0.0217766		0.233524	0.142312
0.242296	0.113201		-0.0769919	0.23347		0.242296	0.113201
-0.155075	0.194366		-0.0987907	-0.00677221		-0.155075	0.194366
-0.0249427	-0.0204873		0.0306529	0.224397		-0.0249427	-0.0204873
-0.107365	0.0822501		0.127091	0.045953		-0.107365	0.0822501
0.326426	0.259764		0.567237	0.198205		0.326426	0.259764
-0.354606	0.0857958		0.0281475	0.00280482		-0.354606	0.0857958
0.390639	0.188805		-0.118293	-0.133182		0.390639	0.188805
0.00783954	-0.00335507		-0.0668331	0.170906		0.00783954	-0.00335507
-0.0636022	-0.0541164		-0.282963	-0.0796918		-0.0636022	-0.0541164
0.164788	-0.108571		0.0587747	-0.0151721		0.164788	-0.108571
-0.0183754	0.125702		-0.0989797	-0.0670668		-0.0183754	0.125702
0.00111775	0.0555149		-0.00966431	0.0966701		0.00111775	0.0555149
0.102242	0.012799		0.141393	0.387986		0.102242	0.012799
0.0681199	0.0195532		0.332657	0.155376		0.0681199	0.0195532
-0.197783	0.180915		0.0861826	0.103973		-0.197783	0.180915
0.151461	0.32309		-0.0192947	0.128082		0.151461	0.32309
-0.0403851	0.0845885		0.324	0.0348487		-0.0403851	0.0845885
0.215171	-0.0797579		-0.175796	-0.135002		0.215171	-0.0797579
-0.0609173	0.230395		0.149302	0.0852248		-0.0609173	0.230395
0.172334	0.192328		0.398248	0.423016		0.172334	0.192328
0.147336	-0.125922		-0.0742452	0.0118185		0.147336	-0.125922
0.114946	0.195818		0.023215	0.112952		0.114946	0.195818
-0.232327	0.105122		0.217411	0.125511		-0.232327	0.105122
0.222322	0.287719		-0.0895949	-0.146282		0.222322	0.287719
0.424963	-0.0981927		0.112801	-0.0334592		0.424963	-0.0981927
-0.0311545	0.0974954		0.226715	0.0496982		-0.0311545	0.0974954
-0.113179	-0.0147019		-0.168126	-0.012828		-0.113179	-0.0147019
0.0717049	-0.0692536		0.347805	0.166525		0.0717049	-0.0692536
0.48525	0.17514		-0.196582	-0.388051		0.48525	0.17514
0.139745	-0.214354		0.215246	0.0330661		0.139745	-0.214354
-0.152492	-0.209326		0.32405	-0.0817846		-0.152492	-0.209326
0.0518087	-0.101851		0.0513657	0.0319782		0.0518087	-0.101851
0.176635	0.144657		-0.363445	-0.13422		0.176635	0.144657
0.318864	0.0331452		0.0439394	0.0993152		0.318864	0.0331452
0.0974239	-0.0816957		-0.214229	-0.0299503		0.0974239	-0.0816957
0.0508234	0.113646		-0.0888961	0.266948		0.0508234	0.113646
0.137384	0.0336314		-0.0116196	0.0574396		0.137384	0.0336314
-0.0520471	-0.110092		0.132417	0.140827		-0.0520471	-0.110092
0.151483	0.0415052		0.386996	0.363073		0.151483	0.0415052
-0.0614058	-0.0426017		-0.0146645	-0.0792327		-0.0614058	-0.0426017
0.933269	0.37441		-0.0140532	-0.295609		0.933269	0.37441
0.00918296	-0.0879413		0.153121	0.0241449		0.00918296	-0.0879413
0.0917107	0.194237		-0.0133155	-0.0862764		0.0917107	0.194237
-0.151324	-0.110658		0.208707	0.196287		-0.151324	-0.110658
-0.183001	-0.490999		-0.0431722	0.0279682		-0.183001	-0.490999
0.106194	0.185265		-0.118885	-0.239249		0.106194	0.185265
0.0807811	0.0268347		-0.0108918	0.132474		0.0807811	0.0268347
0.143716	0.419596		0.0597459	0.0468241		0.143716	0.419596
0.206481	0.154748		0.139294	0.225974		0.206481	0.154748
-0.0678711	-0.260556		-0.133754	-0.096449		-0.0678711	-0.260556
-0.281772	-0.16926		0.180386	0.0177676		-0.281772	-0.16926
0.195165	-0.0277593		-0.0409898	0.114042		0.195165	-0.0277593
0.394375	0.109328		-0.0520283	-0.0414489		0.394375	0.109328
0.283907	0.343132		0.428319	0.32835		0.283907	0.343132
0.525783	0.164547		0.018943	0.0820278		0.525783	0.164547
0.06235	0.0845099		-0.181476	-0.11374		0.06235	0.0845099
0.152476	0.277644		0.153771	0.0560717		0.152476	0.277644
0.00812197	0.245081		0.0232005	-0.121377		0.00812197	0.245081
-0.0762886	0.242213		0.174035	0.0989384		-0.0762886	0.242213
0.377035	0.164069		0.290206	0.242814		0.377035	0.164069
0.0290445	-0.0956777		-0.188751	-0.126466		0.0290445	-0.0956777
0.24181	0.122941		0.207585	-0.0338839		0.24181	0.122941
-0.168407	-0.0861856		-0.0667748	-0.175328		-0.168407	-0.0861856
-0.171397	-0.100246		-0.0515556	-0.0191813		-0.171397	-0.100246
0.479225	0.290376		0.335166	0.141503		0.479225	0.290376
0.130611	0.246446		0.143799	0.0489666		0.130611	0.246446
-0.0242937	0.145338		-0.0716574	0.0247638		-0.0242937	0.145338
-0.0512727	0.227652		0.32721	0.331539		-0.0512727	0.227652
-0.238259	0.0888323		0.100092	0.166447		-0.238259	0.0888323
-0.140024	-0.00892804		0.174699	0.120542		-0.140024	-0.00892804
0.0552608	-0.0155603		-0.149431	0.14062		0.0552608	-0.0155603
0.0791243	-0.0980845		-0.0171232	0.275792		0.0791243	-0.0980845
0.073672	0.138266		0.0879392	0.0735774		0.073672	0.138266
0.194616	0.194108		-0.306397	-0.389975		0.194616	0.194108
-0.109648	-0.0271664		0.0300449	-0.0365512		-0.109648	-0.0271664
0.183915	0.0763376		0.350426	0.305533		0.183915	0.0763376
0.41625	0.229805		0.297102	0.223286		0.41625	0.229805
0.114173	-0.0211543		0.100024	0.0237454		0.114173	-0.0211543
0.114096	-0.0119589		0.078626	0.253951		0.114096	-0.0119589
0.0965992	0.0781339		0.113739	0.0101289		0.0965992	0.0781339
0.118706	0.453516		0.375879	0.147583		0.118706	0.453516
0.104238	0.0109106		0.0152871	-0.0577007		0.104238	0.0109106
-0.199117	-0.0625632		-0.184677	0.0522401		-0.199117	-0.0625632
-0.139448	-0.0860324		0.091521	0.309788		-0.139448	-0.0860324
0.107008	0.374495		-0.0170772	-0.311792		0.107008	0.374495
0.179189	0.275246		0.208742	-0.0657343		0.179189	0.275246
0.053889	0.341081		0.308387	0.0568923		0.053889	0.341081
0.155439	-0.0249384		-0.190793	-0.178916		0.155439	-0.0249384
0.164751	0.0901694		0.041836	0.0233976		0.164751	0.0901694
-0.25025	-0.160992		0.0953041	0.21077		-0.25025	-0.160992
0.226261	-0.0792805		-0.179999	0.0148977		0.226261	-0.0792805
-0.105819	-0.15128		0.318825	-0.0093666		-0.105819	-0.15128
-0.088534	0.0222945		-0.153132	-0.149199		-0.088534	0.0222945
-0.260728	-0.177941		-0.0317349	0.0990704		-0.260728	-0.177941
-0.0979483	-0.189081		-0.271791	-0.21043		-0.0979483	-0.189081
0.000899392	-0.0427709		0.0691968	-0.217389		0.000899392	-0.0427709
0.216913	0.232123		-0.0679482	0.0588779		0.216913	0.232123
0.195927	0.356749		0.0648696	0.249795		0.195927	0.356749
-0.385179	0.0641836		0.0523756	0.104401		-0.385179	0.0641836
0.0913047	0.154212		0.156675	0.307596		0.0913047	0.154212
0.0514701	0.0996258		0.266392	0.151741		0.0514701	0.0996258
0.0651929	-0.0789672		-0.120301	0.0124667		0.0651929	-0.0789672
0.169717	0.164947		0.130961	0.0760638		0.169717	0.164947
0.0239514	0.316167		-0.116365	0.0782926		0.0239514	0.316167
0.111334	-0.00309659		-0.182652	-0.145618		0.111334	-0.00309659
0.459444	0.0499172		0.016048	-0.0683562		0.459444	0.0499172
0.350331	0.280243		0.36548	0.555972		0.350331	0.280243
0.145782	0.0173615		0.0752512	-0.103932		0.145782	0.0173615
-0.00622916	-0.0979667		0.282554	0.389847		-0.00622916	-0.0979667
-0.0854537	-0.0115056		-0.0156606	0.165675		-0.0854537	-0.0115056
0.220155	0.252721		0.103801	0.224431		0.220155	0.252721
0.234214	0.144619		-0.279214	-0.058999		0.234214	0.144619
-0.198057	-0.0508241		-0.0424146	0.0199823		-0.198057	-0.0508241
0.178538	-0.0834188		-0.0363916	0.11733		0.178538	-0.0834188
0.623045	0.396562		-0.038432	-0.304953		0.623045	0.396562
-0.103605	0.0249143		-0.054046	-0.0140108		-0.103605	0.0249143
0.229076	0.265022		0.0245106	0.0767137		0.229076	0.265022
0.10041	0.025043		0.288956	0.00317156		0.10041	0.025043
-0.152502	-0.120812		0.029413	-0.0366089		-0.152502	-0.120812
0.0195331	-0.182722		0.219055	0.0783176		0.0195331	-0.182722
-0.124149	0.217829		0.197365	0.0984152		-0.124149	0.217829
0.194289	0.222139		-0.0300996	0.144482		0.194289	0.222139
0.284351	0.443712		0.0545271	0.204983		0.284351	0.443712
-0.12719	0.321894		0.0775764	-0.0621962		-0.12719	0.321894
0.149674	-0.103109		0.223639	0.0487257		0.149674	-0.103109
0.407632	0.451639		0.0647451	-0.068937		0.407632	0.451639
-0.0712644	-0.0219196		0.129828	0.262474		-0.0712644	-0.0219196
0.168255	0.136717		-0.0447157	0.0558232		0.168255	0.136717
0.0722205	0.0949942		-0.111601	0.135003		0.0722205	0.0949942
-0.201198	-0.116957		-0.109565	-0.019094		-0.201198	-0.116957
-0.327317	-0.303575		0.00807558	-0.018583		-0.327317	-0.303575
-0.290618	-0.105049		-0.0765012	0.169023		-0.290618	-0.105049
0.262736	0.10627		0.0824287	-0.13712		0.262736	0.10627
0.244206	-0.0158192		0.0746061	-0.0697478		0.244206	-0.0158192
0.480359	-0.081622		-0.146178	-0.102943		0.480359	-0.081622
0.079576	0.0742564		-0.0745193	0.11631		0.079576	0.0742564
0.133598	0.052731		-0.129681	-0.173794		0.133598	0.052731
0.269751	0.132614		-0.0907851	-0.075611		0.269751	0.132614
-0.00356799	-0.0229708		-0.0967232	-0.0597516		-0.00356799	-0.0229708
0.222594	0.0660616		0.0246282	-0.049046		0.222594	0.0660616
0.0941555	-0.0276935		-0.0923247	-0.134451		0.0941555	-0.0276935
-0.200352	-0.113889		0.221691	-0.00790721		-0.200352	-0.113889
-0.157688	-0.0817322		0.14927	-0.000552107		-0.157688	-0.0817322
0.00120497	-0.013975		-0.0998055	0.0580469		0.00120497	-0.013975
0.128702	0.155081		0.115369	-0.125029		0.128702	0.155081
0.0116517	-0.17096		0.0924977	0.194486		0.0116517	-0.17096
0.350175	0.198232		0.211551	0.0779557		0.350175	0.198232
0.748657	0.591153		0.0311188	0.0309141		0.748657	0.591153
0.117314	0.526981		0.153772	0.0767234		0.117314	0.526981
0.251697	0.478983		0.200734	0.102184		0.251697	0.478983
-0.135351	-0.0384229		0.024522	0.0102137		-0.135351	-0.0384229
-0.292333	0.327293		0.00366795	-0.0662157		-0.292333	0.327293
-0.29284	-0.0900061		-0.187282	0.00452324		-0.29284	-0.0900061
0.20984	-0.257124		0.00989216	0.085278		0.20984	-0.257124
0.015513	-0.0203151		-0.0264585	0.0707438		0.015513	-0.0203151
-0.144421	-0.277577		0.0136317	-0.0522065		-0.144421	-0.277577
0.347127	0.0595712		-0.0602403	0.026307		0.347127	0.0595712
0.183505	0.0549724		-0.365377	-0.174263		0.183505	0.0549724
0.0417786	0.169049		-0.024016	-0.114412		0.0417786	0.169049
-0.0419049	-0.3585		0.162517	0.123634		-0.0419049	-0.3585
0.183077	0.345268		0.214675	-0.36487		0.183077	0.345268
0.176175	-0.135202		0.236343	0.135771		0.176175	-0.135202
0.0889409	-0.110665		0.0787758	-0.0429757		0.0889409	-0.110665
0.0270863	-0.0589975		0.161477	-0.0181101		0.0270863	-0.0589975
0.372887	0.258002		-0.0266247	0.0281977		0.372887	0.258002
0.337403	0.17923		0.0722301	-0.0646991		0.337403	0.17923
0.260678	0.576228		0.027531	-0.112936		0.260678	0.576228
0.197851	-0.1743		-0.13395	0.0133071		0.197851	-0.1743
0.0208887	-0.0767318		-0.0997957	0.0986704		0.0208887	-0.0767318
0.32139	-0.201422		-0.292047	0.00977908		0.32139	-0.201422
-0.123718	0.322525		-0.0291471	0.0731139		-0.123718	0.322525
-0.24615	-0.200627		0.0286246	0.0810914		-0.24615	-0.200627
0.245103	0.0476827		-0.145085	0.000746917		0.245103	0.0476827
0.415355	0.0510247		-0.0669486	-0.0429712		0.415355	0.0510247
0.0544555	0.189192		0.109411	0.0697004		0.0544555	0.189192
0.212769	-0.0116076		0.111945	0.224387		0.212769	-0.0116076
0.139805	0.204666		0.163705	0.216324		0.139805	0.204666
0.10997	0.124613		0.125529	0.0883619		0.10997	0.124613
0.0168271	-0.0964412		0.117991	0.0898815		0.0168271	-0.0964412
0.638301	0.37569		0.0528279	0.0400723		0.638301	0.37569
0.0600975	0.187824		-0.00125988	-0.0426305		0.0600975	0.187824
0.22877	0.00705944		-0.274024	-0.172489		0.22877	0.00705944
-0.0365043	-0.141233		0.435296	0.1579		-0.0365043	-0.141233
0.485671	0.433344		0.165445	0.130616		0.485671	0.433344
-0.137266	-0.0251398		-0.122973	-0.0981551		-0.137266	-0.0251398
			-0.0553717	-0.0325984		-0.103621	-0.298658
			0.269185	0.209959		0.169215	0.245851
			0.075454	0.255778		0.0644656	-0.042226
			-0.0858535	0.10922		0.170707	0.117156
			0.443273	0.327611		0.0834998	0.190157
			0.219249	0.0967242		-0.119077	-0.305894
			-0.0463353	-0.115116		-0.10477	-0.0730945
			-0.0530771	-0.080136		0.207614	-0.00957245
			0.127797	-0.0371155		-0.240715	0.0359724
			0.313848	0.0548846		0.186249	0.106506
			0.116418	0.12339		0.0781186	-0.0412429
			0.198103	0.0614993		0.325383	0.437271
			0.0337709	-0.023398		-0.05547	-0.0217766
			0.0370032	-0.164315		-0.0769919	0.23347
			0.0856809	-0.115595		-0.0987907	-0.00677221
			0.176685	-0.0890502		0.0306529	0.224397
			0.271685	0.118336		0.127091	0.045953
			0.13673	-0.0104227		0.567237	0.198205
			-0.347163	-0.15141		0.0281475	0.00280482
			0.261637	0.315159		-0.118293	-0.133182
			0.274728	0.175388		-0.0668331	0.170906
			0.00449856	0.0293717		-0.282963	-0.0796918
			0.0967351	0.208193		0.0587747	-0.0151721
			0.0401227	-0.0956801		-0.0989797	-0.0670668
						-0.00966431	0.0966701
						0.141393	0.387986
						0.332657	0.155376
						0.0861826	0.103973
						-0.0192947	0.128082
						0.324	0.0348487
						-0.175796	-0.135002
						0.149302	0.0852248
						0.398248	0.423016
						-0.0742452	0.0118185
						0.023215	0.112952
						0.217411	0.125511
						-0.0895949	-0.146282
						0.112801	-0.0334592
						0.226715	0.0496982
						-0.168126	-0.012828
						0.347805	0.166525
						-0.196582	-0.388051
						0.215246	0.0330661
						0.32405	-0.0817846
						0.0513657	0.0319782
						-0.363445	-0.13422
						0.0439394	0.0993152
						-0.214229	-0.0299503
						-0.0888961	0.266948
						-0.0116196	0.0574396
						0.132417	0.140827
						0.386996	0.363073
						-0.0146645	-0.0792327
						-0.0140532	-0.295609
						0.153121	0.0241449
						-0.0133155	-0.0862764
						0.208707	0.196287
						-0.0431722	0.0279682
						-0.118885	-0.239249
						-0.0108918	0.132474
						0.0597459	0.0468241
						0.139294	0.225974
						-0.133754	-0.096449
						0.180386	0.0177676
						-0.0409898	0.114042
						-0.0520283	-0.0414489
						0.428319	0.32835
						0.018943	0.0820278
						-0.181476	-0.11374
						0.153771	0.0560717
						0.0232005	-0.121377
						0.174035	0.0989384
						0.290206	0.242814
						-0.188751	-0.126466
						0.207585	-0.0338839
						-0.0667748	-0.175328
						-0.0515556	-0.0191813
						0.335166	0.141503
						0.143799	0.0489666
						-0.0716574	0.0247638
						0.32721	0.331539
						0.100092	0.166447
						0.174699	0.120542
						-0.149431	0.14062
						-0.0171232	0.275792
						0.0879392	0.0735774
						-0.306397	-0.389975
						0.0300449	-0.0365512
						0.350426	0.305533
						0.297102	0.223286
						0.100024	0.0237454
						0.078626	0.253951
						0.113739	0.0101289
						0.375879	0.147583
						0.0152871	-0.0577007
						-0.184677	0.0522401
						0.091521	0.309788
						-0.0170772	-0.311792
						0.208742	-0.0657343
						0.308387	0.0568923
						-0.190793	-0.178916
						0.041836	0.0233976
						0.0953041	0.21077
						-0.179999	0.0148977
						0.318825	-0.0093666
						-0.153132	-0.149199
						-0.0317349	0.0990704
						-0.271791	-0.21043
						0.0691968	-0.217389
						-0.0679482	0.0588779
						0.0648696	0.249795
						0.0523756	0.104401
						0.156675	0.307596
						0.266392	0.151741
						-0.120301	0.0124667
						0.130961	0.0760638
						-0.116365	0.0782926
						-0.182652	-0.145618
						0.016048	-0.0683562
						0.36548	0.555972
						0.0752512	-0.103932
						0.282554	0.389847
						-0.0156606	0.165675
						0.103801	0.224431
						-0.279214	-0.058999
						-0.0424146	0.0199823
						-0.0363916	0.11733
						-0.038432	-0.304953
						-0.054046	-0.0140108
						0.0245106	0.0767137
						0.288956	0.00317156
						0.029413	-0.0366089
						0.219055	0.0783176
						0.197365	0.0984152
						-0.0300996	0.144482
						0.0545271	0.204983
						0.0775764	-0.0621962
						0.223639	0.0487257
						0.0647451	-0.068937
						0.129828	0.262474
						-0.0447157	0.0558232
						-0.111601	0.135003
						-0.109565	-0.019094
						0.00807558	-0.018583
						-0.0765012	0.169023
						0.0824287	-0.13712
						0.0746061	-0.0697478
						-0.146178	-0.102943
						-0.0745193	0.11631
						-0.129681	-0.173794
						-0.0907851	-0.075611
						-0.0967232	-0.0597516
						0.0246282	-0.049046
						-0.0923247	-0.134451
						0.221691	-0.00790721
						0.14927	-0.000552107
						-0.0998055	0.0580469
						0.115369	-0.125029
						0.0924977	0.194486
						0.211551	0.0779557
						0.0311188	0.0309141
						0.153772	0.0767234
						0.200734	0.102184
						0.024522	0.0102137
						0.00366795	-0.0662157
						-0.187282	0.00452324
						0.00989216	0.085278
						-0.0264585	0.0707438
						0.0136317	-0.0522065
						-0.0602403	0.026307
						-0.365377	-0.174263
						-0.024016	-0.114412
						0.162517	0.123634
						0.214675	-0.36487
						0.236343	0.135771
						0.0787758	-0.0429757
						0.161477	-0.0181101
						-0.0266247	0.0281977
						0.0722301	-0.0646991
						0.027531	-0.112936
						-0.13395	0.0133071
						-0.0997957	0.0986704
						-0.292047	0.00977908
						-0.0291471	0.0731139
						0.0286246	0.0810914
						-0.145085	0.000746917
						-0.0669486	-0.0429712
						0.109411	0.0697004
						0.111945	0.224387
						0.163705	0.216324
						0.125529	0.0883619
						0.117991	0.0898815
						0.0528279	0.0400723
						-0.00125988	-0.0426305
						-0.274024	-0.172489
						0.435296	0.1579
						0.165445	0.130616
						-0.122973	-0.0981551
						-0.0553717	-0.0325984
						0.269185	0.209959
						0.075454	0.255778
						-0.0858535	0.10922
						0.443273	0.327611
						0.219249	0.0967242
						-0.0463353	-0.115116
						-0.0530771	-0.080136
						0.127797	-0.0371155
						0.313848	0.0548846
						0.116418	0.12339
						0.198103	0.0614993
						0.0337709	-0.023398
						0.0370032	-0.164315
						0.0856809	-0.115595
						0.176685	-0.0890502
						0.271685	0.118336
						0.13673	-0.0104227
						-0.347163	-0.15141
						0.261637	0.315159
						0.274728	0.175388
						0.00449856	0.0293717
						0.0967351	0.208193
						0.0401227	-0.0956801

## Sheet: S3B
PIOP1			PIOP2			PIOP1&2
LCL	RCL		LCL	RCL		LCL	RCL
0.125223	0.331765		0.0780096	-0.0606243		0.125223	0.331765
-0.181892	-0.0254105		0.409101	0.334745		-0.181892	-0.0254105
-0.152762	-0.201725		0.159757	-0.0434866		-0.152762	-0.201725
0.0879246	0.0110438		0.277672	0.145456		0.0879246	0.0110438
0.0497046	0.0652405		0.112683	0.0828415		0.0497046	0.0652405
0.239785	0.286273		0.115869	0.192109		0.239785	0.286273
0.258778	0.374301		0.00766641	-0.0521573		0.258778	0.374301
0.0701549	0.143566		0.248368	0.139571		0.0701549	0.143566
0.073493	0.10309		-0.165162	0.200194		0.073493	0.10309
0.226979	-0.027664		0.133372	0.142856		0.226979	-0.027664
0.189454	-0.0839002		-0.0540639	-0.200657		0.189454	-0.0839002
0.229486	0.00392061		0.505377	0.52531		0.229486	0.00392061
0.27429	0.348274		-0.142102	-0.174788		0.27429	0.348274
0.167998	0.339443		0.0472004	0.194956		0.167998	0.339443
-0.07402	0.182324		-0.053677	0.0354578		-0.07402	0.182324
0.220016	0.107847		0.143911	0.161262		0.220016	0.107847
-0.0732819	-0.154126		0.142219	0.214449		-0.0732819	-0.154126
0.195212	0.263868		0.378014	0.0160812		0.195212	0.263868
0.00475939	0.0172689		0.0100735	0.133352		0.00475939	0.0172689
0.357989	0.0509124		-0.0843009	-0.139276		0.357989	0.0509124
0.0352181	-0.0962171		-0.0932162	0.160213		0.0352181	-0.0962171
0.311409	0.0125761		-0.247636	-0.0969736		0.311409	0.0125761
0.29004	0.135132		-0.0199742	0.106527		0.29004	0.135132
0.237965	0.173325		-0.0235011	0.024616		0.237965	0.173325
0.139391	-0.0059838		-0.207395	-0.00905731		0.139391	-0.0059838
0.303375	-0.039937		0.170763	0.307253		0.303375	-0.039937
0.232105	0.0324126		-0.132626	0.0349272		0.232105	0.0324126
-0.212501	0.0722111		0.283672	0.349231		-0.212501	0.0722111
0.128563	0.179128		0.0152589	0.207227		0.128563	0.179128
-0.0505353	0.324991		0.487374	0.0977389		-0.0505353	0.324991
0.206887	0.146153		-0.315246	-0.31637		0.206887	0.146153
0.0331396	0.0939911		0.187747	-0.0169084		0.0331396	0.0939911
-0.0933187	0.115227		0.576022	0.550227		-0.0933187	0.115227
0.324552	-0.0773614		0.172216	0.267448		0.324552	-0.0773614
-0.190851	0.0493135		0.218147	0.18149		-0.190851	0.0493135
-0.238604	-0.107251		0.316754	0.0334714		-0.238604	-0.107251
-0.031543	0.195845		-0.259935	0.0176596		-0.031543	0.195845
0.217444	-0.0290543		0.210511	0.084805		0.217444	-0.0290543
0.111653	0.137177		0.171976	0.0379516		0.111653	0.137177
-0.11094	-0.0946526		0.0309774	0.091636		-0.11094	-0.0946526
0.0649969	-0.00954461		0.463931	0.172225		0.0649969	-0.00954461
0.337018	-0.202957		0.0152357	-0.0251153		0.337018	-0.202957
0.00816487	-0.0563299		-0.0580168	-0.0106149		0.00816487	-0.0563299
-0.135524	-0.0297049		0.497844	0.047134		-0.135524	-0.0297049
-0.122624	0.0419408		0.102886	-0.0648465		-0.122624	0.0419408
0.329532	-0.127067		-0.350374	-0.00341854		0.329532	-0.127067
0.165222	-0.144135		0.0701003	0.0116165		0.165222	-0.144135
0.139453	-0.0291213		-0.455493	-0.103853		0.139453	-0.0291213
0.0654207	0.160579		-0.145083	0.14121		0.0654207	0.160579
0.273209	0.124439		-0.0196376	0.0690908		0.273209	0.124439
0.0277089	0.0180319		0.253018	0.0885625		0.0277089	0.0180319
0.135389	0.241749		0.373312	0.355439		0.135389	0.241749
-0.062775	0.117812		0.0362895	-0.116259		-0.062775	0.117812
1.07647	0.289059		-0.0305986	-0.321631		1.07647	0.289059
-0.113902	-0.20928		0.262741	0.198374		-0.113902	-0.20928
0.0156852	0.0824217		0.060194	-0.0585565		0.0156852	0.0824217
-0.080164	-0.243471		0.231828	0.221955		-0.080164	-0.243471
-0.0701889	-0.263901		-0.155555	-0.12029		-0.0701889	-0.263901
0.0204209	0.0890303		-0.0409029	-0.0954002		0.0204209	0.0890303
0.118952	-0.10781		-0.0858318	0.0553999		0.118952	-0.10781
0.102916	0.164118		0.178989	0.108325		0.102916	0.164118
0.159217	0.202356		0.164132	0.243901		0.159217	0.202356
0.0433993	-0.142407		-0.213232	-0.16002		0.0433993	-0.142407
0.0420065	-0.288508		0.0841284	0.127883		0.0420065	-0.288508
0.310729	-0.0469449		0.024248	0.138062		0.310729	-0.0469449
0.445274	0.163867		-0.100986	-0.0526497		0.445274	0.163867
0.293615	0.384342		0.17702	0.0845521		0.293615	0.384342
0.497682	0.209791		0.0765136	0.0970229		0.497682	0.209791
-0.208463	-0.0290123		-0.122117	0.000944336		-0.208463	-0.0290123
0.174256	0.320986		0.18783	0.0395735		0.174256	0.320986
0.272923	0.332375		0.125268	-0.0437208		0.272923	0.332375
-0.0242253	0.218928		0.141499	0.0640326		-0.0242253	0.218928
0.290419	0.226728		0.0569672	0.177151		0.290419	0.226728
0.0394303	-0.0237152		0.0944002	0.0586702		0.0394303	-0.0237152
0.104791	0.0405305		0.288765	-0.0546766		0.104791	0.0405305
-0.28148	-0.110303		0.135953	-0.00863824		-0.28148	-0.110303
-0.238808	-0.0289455		0.0258365	-0.264533		-0.238808	-0.0289455
0.362262	0.162564		0.25854	0.187586		0.362262	0.162564
0.0397315	0.460019		0.214089	-0.00484288		0.0397315	0.460019
0.203018	0.0977459		-0.0817339	0.0919322		0.203018	0.0977459
0.191199	0.587061		0.155463	0.373572		0.191199	0.587061
-0.00670906	0.231474		0.194171	0.46886		-0.00670906	0.231474
-0.0740076	0.203977		-0.0491439	0.0256899		-0.0740076	0.203977
0.181525	-0.057616		-0.0273733	0.0452929		0.181525	-0.057616
0.0576133	0.102739		0.0169219	0.0968444		0.0576133	0.102739
0.0519104	0.0995039		0.043406	0.218245		0.0519104	0.0995039
0.20241	0.192833		-0.149816	-0.195039		0.20241	0.192833
0.0818861	0.00953975		0.154915	0.0888146		0.0818861	0.00953975
-0.134058	-0.100738		0.455237	0.341989		-0.134058	-0.100738
0.517233	0.18139		0.206106	0.098678		0.517233	0.18139
0.0869299	-0.142525		0.0869075	0.0342396		0.0869299	-0.142525
-0.00922056	0.0716768		0.111804	0.328591		-0.00922056	0.0716768
0.164626	0.433829		0.261699	0.0933253		0.164626	0.433829
0.113629	0.320881		0.334463	0.144439		0.113629	0.320881
-0.106752	0.104864		0.0925333	0.0993174		-0.106752	0.104864
-0.0853348	-0.0861593		0.0377212	-0.0201084		-0.0853348	-0.0861593
-0.0262062	-0.18192		0.232689	0.398175		-0.0262062	-0.18192
-0.089436	-0.0762216		0.185111	-0.0731531		-0.089436	-0.0762216
0.138907	0.489778		0.159168	0.156925		0.138907	0.489778
0.0891599	-0.0140413		0.289174	0.0657518		0.0891599	-0.0140413
0.0328593	-0.00720074		-0.0552959	0.0362353		0.0328593	-0.00720074
0.345351	0.276907		-0.145113	-0.151723		0.345351	0.276907
-0.24442	-0.0320574		0.0422374	0.337204		-0.24442	-0.0320574
0.292234	0.106186		-0.233901	0.179134		0.292234	0.106186
-0.171817	-0.425004		0.41504	0.0427587		-0.171817	-0.425004
-0.0682087	0.24929		-0.0801274	-0.0638257		-0.0682087	0.24929
-0.575097	-0.0765424		-0.0435002	0.131635		-0.575097	-0.0765424
0.0600311	-0.113284		-0.16865	-0.0595461		0.0600311	-0.113284
0.0206595	0.0175661		0.0269506	-0.100135		0.0206595	0.0175661
0.23465	0.199134		0.0854505	-0.0133805		0.23465	0.199134
0.460952	0.269068		-0.0108963	0.156889		0.460952	0.269068
-0.489511	0.101877		0.185731	0.107724		-0.489511	0.101877
0.157808	0.0978036		0.142103	0.236611		0.157808	0.0978036
0.47141	0.160605		0.297964	0.112894		0.47141	0.160605
-0.0456311	0.00554452		-0.00533414	0.0365224		-0.0456311	0.00554452
0.286659	0.0754966		0.223685	0.19137		0.286659	0.0754966
-0.0318638	0.246586		0.365456	0.386866		-0.0318638	0.246586
-0.108844	-0.0734122		-0.0629137	-0.139352		-0.108844	-0.0734122
0.537246	0.0897749		0.0803739	-0.0451241		0.537246	0.0897749
0.533984	-0.0705849		0.402954	0.616834		0.533984	-0.0705849
0.32144	0.0604102		0.142423	-0.00375678		0.32144	0.0604102
-0.0402547	-0.0624582		0.307302	0.426861		-0.0402547	-0.0624582
0.153915	0.185253		0.0578047	0.119508		0.153915	0.185253
0.254191	0.933117		0.155396	0.185272		0.254191	0.933117
0.110368	0.184347		-0.311899	-0.10668		0.110368	0.184347
-0.288773	-0.0636405		-0.0663583	0.0970237		-0.288773	-0.0636405
0.195248	-0.146122		-0.0759944	0.0810491		0.195248	-0.146122
0.495535	0.317055		-0.148238	-0.238413		0.495535	0.317055
-0.03086	-0.0194461		0.206253	-0.00938858		-0.03086	-0.0194461
0.316535	0.369868		-0.273804	-0.126798		0.316535	0.369868
0.0350441	-0.188287		0.0525328	-0.100664		0.0350441	-0.188287
-0.0638901	0.10999		0.0390534	-0.0917797		-0.0638901	0.10999
0.17966	-0.16713		0.29524	0.177356		0.17966	-0.16713
0.246118	0.374512		0.00810643	0.138681		0.246118	0.374512
0.320175	0.176234		-0.00747758	-0.0841259		0.320175	0.176234
0.238608	0.224801		0.099604	0.0944862		0.238608	0.224801
0.0723916	-0.0731076		0.0101597	-0.067272		0.0723916	-0.0731076
0.290962	0.0723465		0.378508	-0.0851222		0.290962	0.0723465
0.345838	0.461201		-0.00551461	-0.0118517		0.345838	0.461201
0.104093	0.0429134		0.718292	0.651217		0.104093	0.0429134
0.270294	0.261139		-0.0623656	0.122713		0.270294	0.261139
0.149629	0.240408		-0.0697481	0.0714108		0.149629	0.240408
0.043783	-0.0624182		0.0137444	0.0184959		0.043783	-0.0624182
-0.0307156	-0.165421		0.0560276	-0.218306		-0.0307156	-0.165421
-0.222714	-0.35582		-0.0361566	0.306749		-0.222714	-0.35582
0.0858982	0.112825		-0.0928524	-0.320227		0.0858982	0.112825
0.0616894	-0.106815		0.10445	0.0778797		0.0616894	-0.106815
0.450226	0.10394		-0.12824	-0.288539		0.450226	0.10394
-0.149208	0.0739433		0.130331	0.119199		-0.149208	0.0739433
0.152445	0.148454		0.0660853	0.0168017		0.152445	0.148454
0.0420209	0.072453		-0.0974478	-0.00797963		0.0420209	0.072453
0.221351	0.138264		-0.0994052	-0.0528506		0.221351	0.138264
0.407047	0.0855489		-0.108634	-0.0447649		0.407047	0.0855489
0.0920192	0.0665637		-0.0188415	0.0156433		0.0920192	0.0665637
-0.14844	-0.210061		0.326868	0.070586		-0.14844	-0.210061
-0.131395	-0.0751656		-0.175334	-0.573423		-0.131395	-0.0751656
0.0973942	0.203477		0.0807575	0.0776785		0.0973942	0.203477
0.379172	0.339625		0.119258	-0.15495		0.379172	0.339625
0.157778	-0.0822909		0.24226	0.342209		0.157778	-0.0822909
0.383312	0.122229		-0.0346474	0.0823701		0.383312	0.122229
0.780465	0.793166		0.0850797	-0.0889646		0.780465	0.793166
0.0738595	0.342003		0.0494824	-0.0463991		0.0738595	0.342003
0.16055	0.218984		0.318892	0.201061		0.16055	0.218984
-0.240398	-0.10085		-0.0320481	-0.0710667		-0.240398	-0.10085
0.0192581	0.415987		0.0609909	0.0783285		0.0192581	0.415987
-0.121099	-0.00128604		-0.26872	-0.0380638		-0.121099	-0.00128604
0.268276	-0.157884		0.0848182	0.0515861		0.268276	-0.157884
0.187601	0.0801848		0.19816	0.0603857		0.187601	0.0801848
0.0226305	-0.103956		-0.107451	-0.051783		0.0226305	-0.103956
0.302261	0.255366		-0.100844	0.0888986		0.302261	0.255366
0.024419	-0.127429		0.0674319	0.0566654		0.024419	-0.127429
0.105872	0.11567		-0.164267	-0.0346965		0.105872	0.11567
0.0826338	-0.0393231		0.388276	0.241697		0.0826338	-0.0393231
0.289362	0.191339		0.253975	-0.188054		0.289362	0.191339
0.458712	-0.0518344		0.31783	0.252361		0.458712	-0.0518344
0.275496	0.0719487		0.0017991	-0.225734		0.275496	0.0719487
0.243017	0.0455641		0.0934521	-0.0340358		0.243017	0.0455641
0.391407	0.323194		-0.0569246	0.0347531		0.391407	0.323194
0.414521	0.194628		0.00691327	-0.0756698		0.414521	0.194628
0.204414	0.355169		0.0773041	-0.0404617		0.204414	0.355169
0.0318487	-0.099775		-0.0262515	0.236789		0.0318487	-0.099775
0.176284	0.0115868		-0.0187114	0.220804		0.176284	0.0115868
0.545432	-0.296014		0.0470336	0.205839		0.545432	-0.296014
0.195702	0.3561		0.0576817	0.253866		0.195702	0.3561
-0.131172	-0.402847		0.103989	0.0580477		-0.131172	-0.402847
0.226847	0.210586		-0.181651	0.0629857		0.226847	0.210586
0.315886	0.254197		-0.0495922	-0.192962		0.315886	0.254197
0.03099	0.0810059		0.0649081	0.0694456		0.03099	0.0810059
0.09583	-0.00987187		0.281838	0.294696		0.09583	-0.00987187
0.241001	0.128502		0.186907	0.40368		0.241001	0.128502
-0.042493	0.0602443		0.184607	0.0967205		-0.042493	0.0602443
0.0035135	0.0366296		0.270577	0.300357		0.0035135	0.0366296
0.877895	0.235685		-0.0815617	0.143567		0.877895	0.235685
0.21221	0.243685		-0.00107566	-0.000738691		0.21221	0.243685
-0.0932816	0.350402		-0.158927	-0.162977		-0.0932816	0.350402
-0.0251358	0.0366429		0.498771	0.277035		-0.0251358	0.0366429
0.261185	0.356216		0.608726	0.496892		0.261185	0.356216
-0.063973	0.0345137		-0.0652134	-0.049124		-0.063973	0.0345137
			-0.135808	-0.0973581		0.0780096	-0.0606243
			-0.0249318	0.164084		0.409101	0.334745
			0.136455	0.257303		0.159757	-0.0434866
			-0.0746867	0.311085		0.277672	0.145456
			0.349266	0.476683		0.112683	0.0828415
			0.257593	0.0372277		0.115869	0.192109
			0.0571231	-0.0536328		0.00766641	-0.0521573
			-0.0796801	-0.00388567		0.248368	0.139571
			0.19115	0.0916882		-0.165162	0.200194
			0.195628	0.120557		0.133372	0.142856
			0.137427	0.126456		-0.0540639	-0.200657
			0.285173	0.162408		0.505377	0.52531
			0.189846	0.0371857		-0.142102	-0.174788
			0.0830884	-0.0984242		0.0472004	0.194956
			0.227242	-0.0396208		-0.053677	0.0354578
			0.222945	-0.107559		0.143911	0.161262
			0.125728	0.0203609		0.142219	0.214449
			0.103321	0.0730667		0.378014	0.0160812
			-0.249272	0.0324988		0.0100735	0.133352
			0.229126	0.231851		-0.0843009	-0.139276
			0.175319	0.0680666		-0.0932162	0.160213
			-0.0308855	-0.120597		-0.247636	-0.0969736
			0.131755	0.133008		-0.0199742	0.106527
			-0.147049	-0.448263		-0.0235011	0.024616
						-0.207395	-0.00905731
						0.170763	0.307253
						-0.132626	0.0349272
						0.283672	0.349231
						0.0152589	0.207227
						0.487374	0.0977389
						-0.315246	-0.31637
						0.187747	-0.0169084
						0.576022	0.550227
						0.172216	0.267448
						0.218147	0.18149
						0.316754	0.0334714
						-0.259935	0.0176596
						0.210511	0.084805
						0.171976	0.0379516
						0.0309774	0.091636
						0.463931	0.172225
						0.0152357	-0.0251153
						-0.0580168	-0.0106149
						0.497844	0.047134
						0.102886	-0.0648465
						-0.350374	-0.00341854
						0.0701003	0.0116165
						-0.455493	-0.103853
						-0.145083	0.14121
						-0.0196376	0.0690908
						0.253018	0.0885625
						0.373312	0.355439
						0.0362895	-0.116259
						-0.0305986	-0.321631
						0.262741	0.198374
						0.060194	-0.0585565
						0.231828	0.221955
						-0.155555	-0.12029
						-0.0409029	-0.0954002
						-0.0858318	0.0553999
						0.178989	0.108325
						0.164132	0.243901
						-0.213232	-0.16002
						0.0841284	0.127883
						0.024248	0.138062
						-0.100986	-0.0526497
						0.17702	0.0845521
						0.0765136	0.0970229
						-0.122117	0.000944336
						0.18783	0.0395735
						0.125268	-0.0437208
						0.141499	0.0640326
						0.0569672	0.177151
						0.0944002	0.0586702
						0.288765	-0.0546766
						0.135953	-0.00863824
						0.0258365	-0.264533
						0.25854	0.187586
						0.214089	-0.00484288
						-0.0817339	0.0919322
						0.155463	0.373572
						0.194171	0.46886
						-0.0491439	0.0256899
						-0.0273733	0.0452929
						0.0169219	0.0968444
						0.043406	0.218245
						-0.149816	-0.195039
						0.154915	0.0888146
						0.455237	0.341989
						0.206106	0.098678
						0.0869075	0.0342396
						0.111804	0.328591
						0.261699	0.0933253
						0.334463	0.144439
						0.0925333	0.0993174
						0.0377212	-0.0201084
						0.232689	0.398175
						0.185111	-0.0731531
						0.159168	0.156925
						0.289174	0.0657518
						-0.0552959	0.0362353
						-0.145113	-0.151723
						0.0422374	0.337204
						-0.233901	0.179134
						0.41504	0.0427587
						-0.0801274	-0.0638257
						-0.0435002	0.131635
						-0.16865	-0.0595461
						0.0269506	-0.100135
						0.0854505	-0.0133805
						-0.0108963	0.156889
						0.185731	0.107724
						0.142103	0.236611
						0.297964	0.112894
						-0.00533414	0.0365224
						0.223685	0.19137
						0.365456	0.386866
						-0.0629137	-0.139352
						0.0803739	-0.0451241
						0.402954	0.616834
						0.142423	-0.00375678
						0.307302	0.426861
						0.0578047	0.119508
						0.155396	0.185272
						-0.311899	-0.10668
						-0.0663583	0.0970237
						-0.0759944	0.0810491
						-0.148238	-0.238413
						0.206253	-0.00938858
						-0.273804	-0.126798
						0.0525328	-0.100664
						0.0390534	-0.0917797
						0.29524	0.177356
						0.00810643	0.138681
						-0.00747758	-0.0841259
						0.099604	0.0944862
						0.0101597	-0.067272
						0.378508	-0.0851222
						-0.00551461	-0.0118517
						0.718292	0.651217
						-0.0623656	0.122713
						-0.0697481	0.0714108
						0.0137444	0.0184959
						0.0560276	-0.218306
						-0.0361566	0.306749
						-0.0928524	-0.320227
						0.10445	0.0778797
						-0.12824	-0.288539
						0.130331	0.119199
						0.0660853	0.0168017
						-0.0974478	-0.00797963
						-0.0994052	-0.0528506
						-0.108634	-0.0447649
						-0.0188415	0.0156433
						0.326868	0.070586
						-0.175334	-0.573423
						0.0807575	0.0776785
						0.119258	-0.15495
						0.24226	0.342209
						-0.0346474	0.0823701
						0.0850797	-0.0889646
						0.0494824	-0.0463991
						0.318892	0.201061
						-0.0320481	-0.0710667
						0.0609909	0.0783285
						-0.26872	-0.0380638
						0.0848182	0.0515861
						0.19816	0.0603857
						-0.107451	-0.051783
						-0.100844	0.0888986
						0.0674319	0.0566654
						-0.164267	-0.0346965
						0.388276	0.241697
						0.253975	-0.188054
						0.31783	0.252361
						0.0017991	-0.225734
						0.0934521	-0.0340358
						-0.0569246	0.0347531
						0.00691327	-0.0756698
						0.0773041	-0.0404617
						-0.0262515	0.236789
						-0.0187114	0.220804
						0.0470336	0.205839
						0.0576817	0.253866
						0.103989	0.0580477
						-0.181651	0.0629857
						-0.0495922	-0.192962
						0.0649081	0.0694456
						0.281838	0.294696
						0.186907	0.40368
						0.184607	0.0967205
						0.270577	0.300357
						-0.0815617	0.143567
						-0.00107566	-0.000738691
						-0.158927	-0.162977
						0.498771	0.277035
						0.608726	0.496892
						-0.0652134	-0.049124
						-0.135808	-0.0973581
						-0.0249318	0.164084
						0.136455	0.257303
						-0.0746867	0.311085
						0.349266	0.476683
						0.257593	0.0372277
						0.0571231	-0.0536328
						-0.0796801	-0.00388567
						0.19115	0.0916882
						0.195628	0.120557
						0.137427	0.126456
						0.285173	0.162408
						0.189846	0.0371857
						0.0830884	-0.0984242
						0.227242	-0.0396208
						0.222945	-0.107559
						0.125728	0.0203609
						0.103321	0.0730667
						-0.249272	0.0324988
						0.229126	0.231851
						0.175319	0.0680666
						-0.0308855	-0.120597
						0.131755	0.133008
						-0.147049	-0.448263

## Sheet: S4B
LCL	RCL
0.0828524	0.221295
-0.0618567	-0.0791252
-0.119599	-0.185264
0.113924	-0.0137139
0.107874	0.036811
0.162196	0.0367248
0.334669	0.193756
0.0828818	-0.127158
0.033369	0.264443
0.189705	-0.00537189
0.0516265	-0.320212
0.220497	0.111684
0.0407665	0.205962
-0.0742981	0.226241
0.0810547	-0.0120414
0.244958	0.128334
0.0340828	-0.236376
-0.131214	0.00410431
0.359365	-0.0685269
-0.03265	-0.137892
0.0273786	-0.092862
0.375011	0.0666925
0.125252	0.243703
0.256341	0.0476232
0.138273	-0.0614987
0.201132	-0.052736
0.163985	0.0128594
-0.0147179	-0.108704
-0.0228984	-0.143962
-0.0101502	0.240403
-0.00828392	0.225911
0.0940569	-0.136404
-0.265653	-0.0771007
0.177216	0.0485605
-0.305797	-0.146504
-0.00627785	-0.212373
-0.253865	-0.0918747
-0.207519	0.0691383
0.142808	0.0396818
0.00223825	-0.0799507
-0.00670797	0.059709
-0.148232	-0.378097
-0.13158	0.158024
0.0169684	0.179621
-0.174433	0.143792
0.152897	-0.271725
-0.153642	-0.17728
0.0420294	0.0525744
0.0145973	0.0469329
0.135825	0.0908075
0.079756	0.128124
-0.0160939	0.200244
-0.00136922	0.160413
0.143201	-0.0853509
-0.123085	-0.121339
-0.0760255	-0.111816
0.0711598	-0.132813
0.112812	0.227099
-0.0857727	-0.0962351
0.0381708	-0.134645
-0.0408002	-0.255477
-0.0472643	0.0476077
0.11127	0.118149
0.323778	-0.119248
0.115564	-0.0191857
0.0508989	0.0545384
0.00970783	0.0412095
-0.0281014	0.0452443
-0.270813	-0.113522
0.0217796	0.0433428
0.264801	0.0872947
0.0520634	-0.023285
-0.0866153	0.0626598
0.0103858	0.0719625
-0.137019	-0.082411
-0.113073	-0.0241174
-0.067411	0.0713009
-0.116963	-0.127812
-0.0908795	0.213572
0.227311	-0.0475918
0.242472	0.359409
0.23155	0.142642
0.066016	0.212905
0.126264	-0.0420558
-0.0215111	0.200824
-0.0217616	-0.0387623
0.00779399	-0.00127492
0.191534	0.0367062
-0.317973	-0.177076
0.100983	-0.0484145
-0.0272434	-0.12137
-0.123316	0.0836357
0.0680269	0.355695
-0.00507724	-0.132634
-0.21099	0.0939536
0.113782	-0.0235961
0.113242	-0.0958877
-0.196444	-0.450717
-0.0402818	0.214532
0.0352709	-0.355123
-0.12258	0.0177377
0.1806	0.186738
0.00582994	0.128935
0.0659728	0.185467
-0.0659978	-0.273723
0.0203252	0.226996
-0.314369	0.101399
0.157979	0.075797
0.0197601	0.0603371
0.0177372	-0.0329895
0.265025	-0.0876809
-0.104333	0.0376936
0.066503	-0.0564081
0.41994	0.0609794
-0.110824	0.0845117
0.116942	-0.0894509
-0.0558152	-0.0695805
-0.220177	-0.0703157
0.0778019	0.0398577
0.183653	-0.350828
0.175658	0.0430486
-0.0340255	0.0355085
0.239368	0.196758
0.0340364	0.680395
-0.123846	0.0397279
-0.0907163	-0.0128163
0.0167098	-0.0627031
-0.12751	-0.0795072
0.0727448	-0.0443604
0.0874582	0.104846
-0.0653662	-0.21333
0.088612	0.230802
0.160127	0.0155917
0.370267	0.156683
0.125886	-0.0459044
-0.0457429	-0.218911
0.199582	-0.395002
0.141288	0.175456
-0.061794	0.00956161
0.175357	0.0648329
0.102039	0.124422
0.0774081	0.145414
0.244981	0.0545392
0.296602	0.138153
0.0679041	-0.250771
-0.176838	0.00655437
-0.182516	-0.0909955
-0.0301335	0.185562
-0.228784	-0.000313143
0.0188471	0.0957235
-0.22773	-0.0601609
0.224919	0.161235
0.184453	0.0194872
-0.00213627	0.0942571
0.0519121	-0.0961716
0.0262928	0.00656663
0.0961892	0.217452
0.25047	0.184544
0.146126	0.0886695
0.0331366	-0.0760036
0.0318076	0.202013
-0.0434544	-0.184978
-0.0911464	-0.259999
-0.105047	-0.0624274
0.311591	0.0886937
0.171741	0.0887201
0.0584364	0.0992406
0.172088	0.1005
0.167052	0.173621
-0.0448664	0.195795
-0.159086	-0.182402
0.0640931	-0.0533787
0.124539	0.319177
0.106285	-0.153929
0.282537	0.0833674
0.186555	0.182614
0.21593	0.104562
0.0185204	0.0651925
0.0771188	0.0153979
-0.0562638	-0.221059
-0.166002	0.0745253
0.155396	0.0883185
0.224042	-0.0945922
0.31942	0.0335755
0.114978	-0.202221
-0.0182565	0.162904
-0.0994695	0.203172
-0.0234655	-0.108186
-0.116939	0.00173573
0.101196	-0.0761632
-0.152463	-0.0643689
-0.0133136	0.133071
0.239594	-0.140005
0.152112	0.0558614
-0.322052	0.343343
0.0113684	0.177876
-0.224486	-0.0771278
0.0732929	0.0596536

## Sheet: S4D
LCL	RCL
0.18163	0.238034
0.239886	0.0888943
0.0952914	-0.00126058
0.106965	0.0282996
0.0291827	-0.107315
0.234946	0.498003
0.112437	0.0209372
0.0407545	0.149144
0.0755535	0.164221
-0.0528769	0.0363497
-0.132183	-0.159414
0.179994	0.0880392
-0.0866315	-0.153012
0.124192	-0.0385137
0.0451137	0.04223
0.113259	-0.0631345
0.015128	0.168496
-0.189223	-0.182124
-0.018074	0.130547
0.0339925	-0.00609369
-0.0263831	-0.0106932
0.0353275	-0.0172819
-0.0787489	0.121699
0.0754786	0.0916828
-0.19773	-0.105727
0.0293696	-0.080733
-0.465282	-0.120449
0.197489	0.245258
0.0345536	0.0791453
0.163374	0.0628901
-0.139449	-0.181367
0.0384452	-0.102133
0.177774	0.12721
0.246461	0.25563
0.194932	0.0685375
0.099343	-0.09204
-0.17034	0.163942
0.0977105	0.118264
-0.0547393	-0.0117466
0.199104	0.104464
0.116126	0.00569952
0.211818	0.362935
-0.273263	-0.043681
0.173794	0.128919
0.05152	-0.0968247
0.0130709	0.130801
0.0261609	-0.0876987
-0.241265	-0.0739024
-0.0561874	-0.125738
-0.00801808	0.0116512
0.120602	-0.0522643
-0.013684	-0.00763415
0.050954	-0.037026
-0.0165454	-0.0260227
0.109621	0.17423
0.0735095	0.02772
0.0231216	0.0256682
-0.112382	-0.148259
0.0779822	0.143849
-0.0749399	-0.0770741
0.119243	0.0615007
0.0248379	0.0179272
-0.079478	-0.0635708
-0.0962571	0.110116
0.0652378	0.0240205
-0.048958	-0.0112008
-0.251299	-0.243798
0.0575705	0.0149951
0.0593591	0.114684
0.0340593	-0.0164981
0.102067	0.0776562
-0.0325357	-0.0349057
-0.233239	-0.0656621
0.283151	0.185136
0.0811795	-0.0207927
0.202728	0.166689
0.0773921	-0.245352
-0.0766262	0.0460836
0.0702897	-0.0538095
-0.0100764	0.0671684
-0.171747	0.0420328
0.0940786	0.302413
-0.223843	-0.0948516
0.122058	-0.0953267
0.0340451	-0.178948
-0.0445332	0.144667
0.15658	0.194936
0.12487	0.125366
0.104811	0.0364562
-0.0909951	-0.124608
-0.0131164	0.0104942
0.0331779	0.0746394
0.14796	0.0831965
-0.0414162	-0.00314371
0.0772461	0.157018
0.222398	-0.0723485
0.141168	0.0883872
0.202188	0.238639
-0.0495739	0.222659
-0.0192126	0.00885955
0.135497	0.215151
-0.186949	-0.175121
-0.0530667	0.126434
-0.0539025	0.164236
0.0962145	0.0521253
0.0730048	0.0853736
-0.0117653	0.0325646
0.103141	0.150884
-0.0422463	0.117254
0.153399	-0.0722584
-0.0757659	-0.0929055
0.133356	0.00332273
-0.0145715	-0.0709847
0.0315716	-0.0388466
0.114967	0.0240556
0.0927234	0.115306
0.481821	0.308573
0.119739	0.00626616
0.0643259	0.0232321
0.037474	0.0608619
0.0671717	0.100175
0.0247486	0.0370134
0.0734654	-0.0461673
0.0515955	-0.0391583
-0.0326845	-0.0476808
-0.0239436	0.0770415
-0.0396028	-0.0362813
-0.109806	0.0665401
0.260299	0.00462225
-0.298315	-0.203512
-0.236424	-0.103836
0.00964044	-0.0551707
0.0761847	0.0990383
-0.189259	0.0402662
0.022622	-0.228607
0.0450769	-0.110497
-0.0674167	-0.00507579
0.154869	-0.133848
-0.0702597	0.0570853
0.588464	0.388742
-0.0176499	0.0668902
0.0418528	-0.0635919
0.123309	0.0375899
0.047952	-0.199723
0.0403446	0.137727
-0.175281	-0.183106
0.029844	0.147628
0.0179375	-0.185597
0.20485	0.00288899
0.195766	0.190596
-0.0066627	0.0676313
-0.00268201	0.00690097
-0.133263	0.00428115
0.0734832	0.150094
0.105177	0.0784933
-0.324603	-0.572871
0.180563	0.0196316
0.00388814	-0.0299206
0.149762	0.147722
-0.246198	0.00441438
0.0539609	-0.119879
-0.104289	-0.123123
0.118159	0.0988772
-0.0565702	-0.0812804
0.0573229	0.144544
-0.0814388	-0.0425871
0.0749261	-0.0336919
0.224618	-0.0103581
-0.121083	0.000423543
-0.0406033	0.0625916
0.432809	0.230928
-0.140251	0.0797155
0.22576	0.118063
0.0393003	0.176816
0.0814875	0.116591
-0.0769767	-0.182758
-0.0680253	-0.0159258
-0.0302999	0.00655539
-0.0653168	-0.0109708
0.0497731	0.0724746
0.107698	0.223482
0.0810843	0.122133
0.339081	0.196059
0.0868288	0.180752
0.0753647	-0.0230437
-0.036566	0.0622387
0.0173564	-0.149991
-0.0445027	-0.000254847
0.169893	0.0703083
0.0232022	0.187356
0.059078	0.00835865
0.152586	0.210476
-0.13439	0.103494
0.000184217	0.0418918
0.115097	0.00951157
0.0634753	0.119135
0.443281	0.366276
0.0577597	0.0490311
-0.0804366	-0.0647597
-0.294117	-0.0458748
0.0610005	0.00152492
0.0111668	0.201865
-0.0940068	0.149072
0.0383432	-0.0594965
0.103458	0.0614835
-0.026603	0.0762503
0.0633534	0.128804
-0.11822	0.0656726
0.021009	0.0030657
0.08707	0.100909
0.156075	0.0605837
0.0460852	0.0658906
0.141561	0.0759738
0.04626	-0.0185084
-0.145957	-0.0979752
-0.0334094	0.0834894
0.0978909	0.183909
-0.0325109	-0.0833081
-0.0994091	-0.107322
-0.0353841	-0.149969
0.0350195	-0.0751849
-0.187172	-0.352582

## Sheet: S5B
LCL	RCL
0.159723	0.208281
-0.140709	0.174692
0.0679168	0.163842
-0.0268001	0.0845679
0.0925063	0.0862847
0.26822	-0.0528179
-0.647864	-0.493638
0.23298	0.354148
0.328337	0.230485
0.546307	0.595321
0.371883	0.252612
-0.399885	-0.0898983
0.0657914	0.123787
0.300887	0.23514
0.121682	0.136298
0.0330546	-0.0800298
-0.148171	0.0952911
0.117953	0.0246223
0.443185	0.0656949
0.273789	-0.463626
0.0735331	-0.0363235
0.298854	0.0860981
0.202772	0.237063
-0.159302	0.0871864
0.0601778	0.0561063
-0.106463	0.00597668
0.0202277	0.0788644
0.322004	-0.00078394
0.0407429	-0.0685555
-0.0710537	-0.0198088
-0.0435083	0.114245
-0.157437	-0.184822
-0.139631	-0.327719
0.921198	1.10266
0.320885	0.191291
-0.276898	-0.0384748
-0.0069906	0.286213
0.3334	0.0420835
-0.120768	-0.130623
-0.00025826	0.0645881
-0.14264	-0.0167721
0.10887	-0.110984
0.196883	0.273599
0.0804586	-0.184588
-0.530636	-0.0939085
-0.26458	0.0713122
0.122812	0.0848952
0.207546	-0.00605042
-0.169202	0.219425
0.237023	0.137929
0.0433421	-0.145698
-0.207308	0.248693
-0.0165846	-0.0391142
0.707265	0.564473
-0.0420268	-0.106505
0.0676884	-0.0802435
0.391746	0.270919
0.391074	0.531129
-0.0746644	0.011656
-0.172619	-0.0228014
0.183556	-0.077756
0.0768951	-0.0504797
0.378095	0.049767
-0.516723	-0.226024
0.104032	-0.257048
-0.294427	-0.305073
0.00680592	-0.0371022
0.148628	-0.29669
0.0378851	0.0195267
0.0843468	-0.0923075
0.353415	0.406027
-0.0370375	0.0469897
-0.0576256	0.169571
-0.647855	-0.471742
0.0692936	0.117283
-0.373147	-0.50322
-0.19875	-0.14882
0.155428	0.203031
0.0955831	-0.179231
0.0421061	0.071399
-0.147564	-0.216592
0.089169	0.152056
-0.0483243	-0.0672111
0.364539	-0.123963
-0.0719102	0.0945375
0.365343	0.285228
0.135529	0.367172
-0.531075	-0.00196948
0.245916	-0.0193495
0.0868853	-0.111329
-0.252316	-0.446654
-0.159348	-0.24947
0.0166312	-0.320733
0.0654859	-0.0446371
-0.0306165	-0.0751224
-0.0801649	-0.108003
-0.647043	-0.321695
0.0258724	0.0453475
-0.424988	-0.152442
-0.240009	0.219005
-0.100291	0.0913098
0.0569445	-0.0494566
-0.199172	-0.38924
-0.0524742	0.0778456
-0.444059	-0.360802
-0.17259	-0.0362255
0.226237	-0.160711
-0.14015	0.0491959
0.348625	0.617254
-0.017112	0.0953562
-0.188774	0.0110224
-0.286251	-0.257627
-0.243599	-0.34457
0.25491	0.0710581
0.192904	0.0291145
0.199186	0.0472953
-0.0826985	-0.0739033
-0.462601	-0.0232069
0.217668	-0.0836729
0.171935	0.151056
0.340437	0.46245
-0.215518	-0.498354
-0.0347214	-0.102208
0.421206	0.0642926
0.0659878	-0.0540784
0.577293	0.11621
-0.0483983	-0.135641
0.139115	0.144649
0.915043	0.224415
-0.406817	-0.223546
-0.420674	0.116818
0.00578381	-0.420986
0.118367	0.0840152
0.249679	0.215932
-0.0417879	0.406464
-0.31189	-0.0258842
0.0669817	0.619054
-0.161059	0.0581631
0.00436655	-0.0418836
0.384888	-0.0632308
0.292206	0.34605
0.155814	0.266665
-0.124331	-0.0769953
-0.153255	0.40617
-0.0910276	0.0409419
0.358477	0.487773
-0.0994094	-0.134839
0.208374	0.331117
0.025438	-0.243272
0.441782	0.468009
-0.0799379	-0.0685948
-0.0421968	0.276284
-0.104463	-0.103863
0.00233398	0.0611586
0.262362	0.0942946
0.0521515	0.0912223
0.511637	0.0187746
-0.00437605	-0.264728
0.117439	-0.33921
0.118595	0.116258
-0.153582	-0.16204
-0.277206	-0.55424
-0.173208	-0.09073
0.158143	0.302778
0.667151	0.0765438
0.299474	0.205363
0.0862512	0.288616
0.24981	0.11708
-0.20724	0.00224739
0.0412552	-0.213055
-0.25329	-0.00207832
-0.134157	-0.103078
0.295325	0.14618
0.129344	0.0772247
-0.133667	0.29511
0.0160685	0.2102
-0.357225	-0.535863
0.182844	-0.0490674
0.196515	-0.0460103
0.153613	-0.049041
0.00839542	-0.275938
-0.442695	-0.152304
0.0787828	-0.0434987
0.445631	0.520099
-0.179145	-0.0286979
0.162097	0.309917
0.283752	0.198664
-0.130769	0.0497982
0.159775	0.11522
-0.223824	-0.600604
0.234124	-0.080495
0.31131	0.106346
-0.213163	-0.0294038
0.0262633	-0.00622855
-0.169279	0.158884

## Sheet: S5D
LCL	RCL
0.144108	0.108151
-0.0921835	-0.0917555
-0.0913153	-0.196201
-0.257148	0.19921
-0.0106257	-0.00483069
-0.0222874	0.112341
0.117038	0.112483
-0.344955	-0.127376
-0.1266	0.220384
0.011579	-0.0672583
0.0982673	0.0660249
-0.0272551	-0.0841859
-0.0106042	-0.00942237
-0.0597321	0.210878
-0.00525493	0.0746004
0.119874	-0.23445
0.0936467	0.138608
0.396694	0.311459
-0.0657035	0.0593938
-0.0265164	0.0979187
0.00676396	0.124248
-0.121981	0.0559471
0.0714024	0.150407
-0.170539	0.0275794
0.138452	-0.0310858
-0.373129	-0.303603
-0.420725	-0.0986985
-0.196772	-0.357816
0.187362	0.165892
-0.131988	-0.200601
0.221288	0.158211
-0.0752347	-0.217302
-0.00519213	-0.104495
0.0525212	0.116524
-0.0439764	-0.119834
0.178298	0.181969
0.0802376	0.150616
0.0470653	-0.0871186
0.0682221	0.135521
-0.0077815	0.0311683
-0.171235	-0.155787
-0.211599	0.0268047
0.268864	-0.109383
0.126285	0.15477
0.0779578	-0.237012
0.742233	0.323128
0.0807265	0.035705
-0.0630606	0.11473
-0.109333	-0.040096
0.0850347	0.0720983
0.0345287	0.0621769
-0.203262	-0.227394
0.256913	0.255404
-0.116002	-0.188399
-0.0170243	0.15147
0.0530439	-0.0100892
-0.138271	-0.0802335
0.109325	0.0649631
0.0541952	-0.262349
-0.00393032	-0.018929
0.0368688	-0.063491
-0.165925	0.0659382
-0.0207782	0.0297775
-0.016972	-0.117022
-0.0124588	-0.0744649
-0.212993	-0.287977
-0.00991184	-0.144301
0.0672833	0.164363
-0.0360359	-0.00347672
0.0354177	0.103609
0.222622	0.128236
0.0217007	0.0838309
-0.0354197	0.098802
0.0946438	0.0977064
-0.0918814	-0.0631586
0.20947	0.0261137
-0.100977	-0.172407
0.0773515	0.111445
0.0707705	-0.0601795
0.0982645	0.182229
-0.105189	-0.113311
0.0556514	0.0764062
0.399765	0.0667814
-0.15519	-0.17485
0.0718687	0.204447
-0.107855	0.0318786
0.11794	0.117682
-0.197001	-0.202971
-0.109082	0.0480744
-0.0833623	-0.0403376
-0.0487896	0.0463239
0.137519	0.154205
-0.102737	0.0293993
0.115864	0.0148022
0.190376	0.0802594
-0.0306094	-0.143551
0.0798308	0.236358
0.0905796	-0.0917615
0.0756607	-0.0209758
-0.0706605	-0.02485
0.0949409	-0.0460318
0.10442	0.439291
0.0821424	-0.0437259
-0.107399	-0.32156
0.0641945	0.0543365
0.163697	0.239058
-0.178832	-0.188251
0.0350473	-0.225779
0.26146	-0.0946614
0.251781	0.115038
-0.0733371	-0.185118
0.0224894	-0.0109878
0.104571	-0.133508
-0.130454	0.0643367
0.0146249	0.00664053
0.484029	0.441381
-0.378293	-0.275241
-0.0460681	-0.0957001
0.0298303	0.0974194
-0.216186	0.297665
0.128857	0.111326
-0.0273077	0.0657575
-0.0275021	-0.0241278
0.0940091	-0.18197
0.000822671	-0.0637937
-0.00652735	-0.141648
-0.0116664	0.0526209
0.292749	0.0869642
0.0345556	0.0263762
-0.0768457	-0.141865
-0.00546469	0.00790447
0.0361929	0.0473651
-0.0193452	-0.00560735
-0.328058	0.00529159
-0.067035	-0.0803723
0.0919166	-0.110119
-0.0813909	-0.0275058
-0.0339922	-0.0677934
-0.0181148	-0.0734008
-0.100924	-0.167941
0.215705	0.156554
0.0679099	-0.182489
0.0305721	-0.173191
-0.0424311	0.0344523
-0.324102	-0.193765
0.0337947	0.124996
-0.0170219	-0.199965
-0.00190593	0.0365711
-0.0485011	0.0977383
-0.13162	-0.0719684
0.110529	0.0891808
-0.230796	-0.149299
-0.197259	-0.05943
-0.484	-0.20891
0.0660197	0.213837
-0.0592929	-0.147854
-0.17398	-0.0781961
0.00375187	0.10771
0.0222286	0.0827469
0.157813	0.203515
0.130694	0.176288
-0.154664	-0.0680566
0.137122	0.0144612
-0.0456838	0.073997
0.00224028	0.0154729
0.169114	-0.0544417
0.102917	0.158133
-0.208484	-0.0570379
-0.23073	-0.208699
0.210128	0.0521895
0.0833618	-0.0859989
0.0654049	0.115434
-0.0658749	0.0144657
0.00399744	0.118157
-0.0117325	-0.0680882
0.133447	0.045738
0.0108661	0.0185333
-0.0163681	-0.0997434
0.0648624	0.0891803
0.191843	-0.188073
-0.0782126	-0.0162254
0.115686	-0.0299947
0.255149	0.222394
0.0102866	0.190967
-0.0372837	-0.294047
-0.221931	-0.382564
-0.0353894	-0.10966
-0.146449	0.0263143
0.073601	0.0239129
-0.0695707	-0.026819
-0.148387	-0.034874
0.172798	-0.0336295
0.13549	-0.0757606
-0.109812	-0.0542644
0.116969	-0.0174329
0.158577	0.199887
0.0522578	-0.0332824
0.0667186	-0.010232
-0.369179	-0.09587
0.440425	-0.0279997
-0.107823	0.116129
-0.18415	0.00624802
-0.101726	0.193043
0.0848468	0.108396
-0.116989	0.163931
0.0253702	-0.0213101
-0.0488112	-0.133479
0.0116643	0.00486884
0.348296	0.167283
0.0395048	0.141499
0.148514	0.179605
0.114701	0.147961
-0.137458	-0.156444
0.167452	0.0687527
-0.0487234	-0.00541403
0.103088	-0.176449
0.0891277	0.239734
-0.135096	-0.279496
0.225842	0.362776
-0.0809388	0.030905
-0.0183404	-0.113505

## Sheet: S6A Middle
WM	Autobio
0.384281	0.911195
-0.15415	-0.217225
0.202915	0.46047
0.165577	0.00637536
-0.087245	0.141495
0.182489	-0.0430446
0.325615	0.171591
-0.322495	-0.156094
0.0630631	1.33355
-0.0935677	-0.0857955
0.114581	0.0126023
0.338779	0.0177108
0.456876	0.596799
-0.0419535	0.252224
-0.0183218	0.179161
-0.16272	0.0453424
-0.130122	0.0940566
0.401029	0.444515
-0.0507707	0.570811
0.676467	0.442675
0.220523	0.0337028
0.112406	0.732767
-0.281152	0.74757
0.0417308	0.695975
0.288888	0.524682
0.325994	0.204246
0.460485	0.324548
0.0160969	0.43799
0.485969	-0.0927851
0.1125	0.512521
0.375898	-0.164951
-0.0730711	-0.0425179
0.709554	0.200603
0.298912	0.567234
0.578481	0.357274
-0.229458
0.289923
-0.0542781
-0.303401
0.365193
-0.154905
0.215461
0.403838
0.214658
0.0547869
0.190101
0.796825
-0.259186
0.18631
0.160059
-0.544433
0.228254
0.426124
0.793999
0.0298348
0.245658
-0.95747
0.312129
0.598657
0.486901
0.916101
0.4072
-0.245464
-0.0188187
-0.25934
0.742055
0.626273
0.893839
0.222113
0.770478
1.11842
-0.0532179
0.509906
0.355329
0.715443
-0.0409646
0.20556
0.538249
0.532975
0.235088
0.719315
0.0666806
-0.206505
0.075522
-0.0219774
-0.00488844
0.192496
0.0939622
0.0341872
0.608691
0.0322384
-0.109875
0.23851
-0.118725
0.0493283
-0.0984294
0.134899
-0.00789734
0.459957
0.488948
0.222893
0.836373
0.26219
0.0703882
-0.422202
0.117553
-0.427427
-0.0308593
0.227485
0.725833
1.03572
-0.0912246
0.239299
0.182352
0.624989
0.0540014
0.704927
0.317548
0.213764
0.683946
0.549766
0.144607
0.555478
-0.329199
0.0386616
-0.110117
0.0908743
0.844521
0.144903
0.698031
0.00955475
-0.211581
-0.173883
0.195864
0.574443
0.0747003
0.301931
0.755141
0.774888
0.0917953
0.166287
-0.301365
-0.0138433
-0.496772
-0.621842
0.303247
0.281472
0.0116505
0.0393815
0.0783502
0.730291
0.0749241
-0.170098
0.802214
-0.185026
0.371602
-0.171325
0.145137
-0.0442842
0.488777
1.45226
0.690547
0.429033
-0.0612611
-0.0700829
0.0479128
0.34233
-0.133678
0.00310292
0.31072
0.206539
0.557779
-0.0649801
0.836533
0.330241
0.228227
-0.153545
0.398858
0.465666
0.368691
0.256718
-0.243141
-0.113245
0.789425
-0.295619
0.117427
0.497741
-0.246221
0.409134
0.164171
0.405043
-0.21185
0.621494
0.188252
0.0978437
-0.391275
0.554507
0.351023
-0.336016
0.651227
0.170899
0.549787
0.343721
0.610039
0.136476
0.773921
-0.0080835
0.321015
0.272363
0.899309
0.26763
0.0708421
-0.152823
0.267029
0.572207
0.369199
0.125643
-0.145795
0.499403
-0.00124868
0.432228
0.197129
0.281947
0.518301
0.358711
-0.0072859
-0.0675807
0.227369
-0.319925
-0.418243
0.638303
0.278353
-0.152464
0.376471
0.124738
0.302263
0.3459
-0.0107989
0.663887
-0.274034
0.342207
0.510394
-0.0957889
0.0191836
0.0203353
-0.101352
0.273931
0.195023
0.320328
0.434611
0.199549
0.0608126
0.289083
-0.173718
0.2296
-0.141946
-0.100451
-0.01092
0.217167
0.189505
-0.241017
0.170034
-0.00164833
-0.019277
-0.0411108
0.304694
-0.228557
0.255593
0.222459
0.447146
0.0847215
0.168383
-0.119456
-0.317899
-0.104442
0.220388
0.906122
0.0574168
0.260416
0.173825
0.408434
0.369992
-0.0717483
0.350573
-0.399376
0.228458
-0.118168
0.50467
0.00875643
-0.108193
0.289392
0.226286
-0.0961032
-0.626564
0.122623
-0.0457503
-0.100312
0.505728
0.0460312
-0.227243
-0.34729
0.150987
0.131833
-0.610564
0.323553
0.170557
0.210602
-0.0381213
-0.0152943
0.191592
0.652678
0.449027
0.22065
-0.133432
-0.0424986
-0.135266
0.398356
0.755076
-0.160512
0.052978
0.341235
0.0316966
-0.452909
-0.149544
-0.291361
0.18032
0.515038
-0.05348
0.63649
-0.0896366
0.0475114
-0.0298336
0.395702
0.183307
-0.0304612
-0.333352
0.104672
0.448013
-0.20891
0.0111736
0.312809
-0.319997
0.352599
-0.239884
-0.162799
-0.704142
-0.0360158
0.244396
-0.112432
-0.277958
0.0405455
0.0651603
-0.181567
-0.172684
0.0963217
-0.103516
0.58517
0.283393
0.0795129
0.252341
0.0212393
-0.112187
-0.0863878
-0.180354
0.319442
-0.13857
0.0133597
0.0547321
0.13997
0.521342
0.276379
0.313579
0.501975
0.0614743
0.259618
0.0654009
-0.129824
-0.275431
0.312354
-0.187626
0.248108
-0.0679362
-0.207049
0.014669
0.0445733
-0.0228586
0.172741
0.492273
0.455899
0.449112
0.425551
-0.230854
-0.303168
0.700163
0.685518
-0.0111024
0.887238
0.181466
-0.101485
0.0492667
0.617475
0.0453226
0.412119
-0.0853902
-0.0564694
0.278092
0.516152
0.607131
-0.00487892
-0.430479
0.346475
0.0477162
-0.129589
0.220126
-0.248538
0.322857
-0.146535
-0.0736329
-0.00171944
-0.273398

## Sheet: S6A Bottom
	Autobio																																			Control
Onset	2.15931	1.82756	0.767642	0.555588	0.949267	1.49301	1.1162	0.662011	3.0899	2.19518	1.30282	0.267126	1.60457	1.57502	1.1414	2.50007	1.99746	0.627589	2.30118	1.98206	-0.0847221	3.82719	2.25137	1.52366	2.0918	0.423067	1.00956	1.52509	1.77732	0.640992	1.25214	2.05851	-1.00056	1.18216	0.534824	0.151517	0.466518	0.232344	0.563008	0.107738	1.51345	0.31596	-0.473276	-0.630919	0.253083	1.28982	-1.07047	1.6202	-1.15329
Block	0.497836	-0.023969	0.680618	0.178407	0.0983195	0.268591	0.463284	-0.107419	0.239111	-0.229734	0.270029	-0.240695	0.720052	-0.317282	0.168093	-0.16535	0.254353	0.627356	1.17134	0.55212	0.38115	0.312121	0.6799	0.624921	0.299465	0.335725	0.22717	0.457084	-0.187857	0.158033	-0.0255567	-0.0850928	0.252816	0.681088	0.863234	-0.13684	0.54301	0.245536	0.169975	0.126962	0.318749	0.438801	0.343513	-0.505243	0.328841	0.244709	0.0469972	0.0077855	0.014158
[truncated: 21 more columns]

[truncated: 7 more sheets: S6C, S7A Middle, S7A Bottom, S7C, S8, S11A, S11B]
